# Supplementary material for: Genomic surveillance reveals long-term endemicity and outbreak potential of Klebsiella pneumoniae sequence type 48 in a German hospital and its global context
Source: Microb Genom. 2026 Jul 20;12(7):001707. doi: 10.1099/mgen.0.001707 (PMC13384113; doi:10.1099/mgen.0.001707)
Supplement: Supplementary Material 2. [file mgen-12-01707-s002.xlsx]

## Sheet: Sheet1
Genome ID	NCBI Accession number	ENA Accession number	Collection	Study accession	Continent	Country	Year of isolation	Host	Completeness	Contamination	Number of contigs	N50	Genome length	Yersiniabactin	Colibactin	Aerobactin	Salmochelin	RmpADC	rmpA2	K locus	O locus	Aminoglycoside resistance gene	Colistin resistance gene	Fosfomycin resistance gene	Fluoroquinolone resistance gene	Glycopeptide resistance gene	Macrolide resistance gene	Phenicol resistance gene	Rifampin resistance gene	Sulfonamide resistance gene	Tetracycline resistance gene	Tigecycline resistance gene	Trimethoprim resistance gene	ESBL encoding gene	Carbapenemase encoding gene	OmpK35/36 mutation	Colistin resistance mutation	Fluoroquinolone resistance mutation	Coverage mapped to pOXA-48 JN626286.1 with depth >10	Coverage mapped to MK181633.1 plasmid with depth >10	Coverage mapped to pKpvST15 plasmid CP040595.1 with depth >10
A000586-KLPN	SAMN49007969	ERS27143342	Outbreak	PRJNA548763	Europe	Germany	2019	Human	100	0.11	103	597697	5290409	ybt 10; ICEKp4	-	-	-	-	-	KL62	O1/O2v1	aac(3)-IIa.v1^;aac(6')-Ib-cr.v2;strA.v1^;strB.v1	-	-	-	-	-	-	-	sul2^	tet(A).v1	-	-	CTX-M-15	OXA-162	OmpK36-81%	-	GyrA-83Y	NA	NA	NA
A-165	SAMN49007987	ERS27143323	Outbreak	PRJNA548763	Europe	Germany	2021	Human	99.7	0.04	112	501045	5275696	ybt 10; ICEKp4	-	-	-	-	-	KL62	O1/O2v1	aac(3)-IIa.v1^;aac(6')-Ib-cr.v2	-	-	-	-	-	-	-	-	tet(A).v1	-	-	CTX-M-15	-	-	-	GyrA-83Y	NA	NA	NA
AB-3694701-KLPN	SAMN49007970	ERS27143341	Outbreak	PRJNA548763	Europe	Germany	2019	Environmental	100	0.04	93	704591	5467577	ybt 10; ICEKp4	-	-	-	-	-	KL62	O1/O2v1	aac(3)-IIa.v1^;aac(6')-Ib-cr.v2;strA.v1^;strB.v1	-	-	-	-	-	-	-	sul2^	tet(A).v1	-	-	CTX-M-15	OXA-162	OmpK36-81%	-	GyrA-83Y	NA	NA	NA
AB-3694703-KLPN	SAMN49007971	ERS27143340	Outbreak	PRJNA548763	Europe	Germany	2019	Environmental	100	0.04	104	704591	5506082	ybt 10; ICEKp4	-	-	-	-	-	KL62	O1/O2v1	aac(3)-IIa.v1^;aac(6')-Ib-cr.v2;strA.v1^;strB.v1	-	-	-	-	-	-	-	sul2^	tet(A).v1	-	-	CTX-M-15	OXA-162	OmpK36-81%	-	GyrA-83Y	NA	NA	NA
And13415-KLPPN	SAMN49007960	ERS27143352	Outbreak	PRJNA548763	Europe	Germany	2016	Human	100	0.21	245	744308	5505342	ybt 10; ICEKp4	-	-	-	-	-	KL62	O1/O2v1	aac(3)-IIa.v1^;aac(6')-Ib-cr.v2	-	-	-	-	Mrx;mphA	catA1^	-	-	tet(A).v1	-	-	CTX-M-15	-	-	-	GyrA-83Y	NA	NA	NA
And17004	SAMN49007968	ERS27143343	Outbreak	PRJNA548763	Europe	Germany	2018	Human	100	0.04	163	441270	5307229	ybt 10; ICEKp4	-	-	-	-	-	KL62	O1/O2v1	aac(3)-IIa.v1^;aac(6')-Ib-cr.v2	-	-	-	-	-	-	-	-	-	-	-	CTX-M-15	-	-	-	GyrA-83Y	NA	NA	NA
And6442	SAMN49007952	ERS27143361	Outbreak	PRJNA548763	Europe	Germany	2014	Human	99.8	0.04	141	501075	5503230	ybt 10; ICEKp4	-	-	-	-	-	KL62	O1/O2v1	aac(3)-IIa.v1^;aac(6')-Ib-cr.v2;strA.v1^;strB.v1	-	-	-	-	-	catA1^	-	-	tet(A).v1	-	dfrA12	CTX-M-15	-	-	-	GyrA-83Y	NA	NA	NA
And8655	SAMN49007958	ERS27143354	Outbreak	PRJNA548763	Europe	Germany	2015	Human	99.7	0.04	124	501170	5622140	ybt 10; ICEKp4	-	-	-	-	-	KL62	O1/O2v1	aac(3)-IIa.v1^;aac(6')-Ib-cr.v2;strA.v1*;strB.v1*	-	-	qnrS1	-	-	catA1^	-	sul2	tet(A).v1	-	dfrA14.v2*	CTX-M-15;CTX-M-27	-	-	-	GyrA-83Y	NA	NA	NA
And8688	SAMN49007959	ERS27143353	Outbreak	PRJNA548763	Europe	Germany	2015	Human	99.7	0.11	134	594716	5631314	ybt 10; ICEKp4	-	-	-	-	-	KL62	O1/O2v1	aac(3)-IIa.v1^;aac(6')-Ib-cr.v2;strA.v1*;strB.v1*	-	-	qnrS1	-	-	catA1^	-	sul2	tet(A).v1	-	dfrA14.v2*	CTX-M-15;CTX-M-27	-	-	-	GyrA-83Y	NA	NA	NA
DNABAKWGS-11738-BAK-WGS	SAMN49007961	ERS27143351	Outbreak	PRJNA548763	Europe	Germany	2016	Human	99.7	0.1	169	315617	5358920	-	-	-	-	-	-	KL62	O1/O2v1	aac(3)-IIa.v1^;aac(6')-Ib-cr.v2	-	-	-	-	-	catA1^	-	-	tet(A).v1	-	dfrA12	CTX-M-15	-	-	-	GyrA-83Y	NA	NA	NA
DNABAKWGS-12566-BAK-WGS	SAMN49007962	ERS27143350	Outbreak	PRJNA548763	Europe	Germany	2016	Human	100	0.04	136	348727	5406118	ybt 10; ICEKp4	-	-	-	-	-	KL62	O1/O2v1	aac(3)-IIa.v1^;aac(6')-Ib-cr.v2;strA.v1^;strB.v1	-	-	-	-	-	-	-	sul2^	tet(A).v1	-	-	CTX-M-15	-	-	-	GyrA-83Y	NA	NA	NA
DNABAKWGS-12808-BAK-WGS	SAMN49007963	ERS27143349	Outbreak	PRJNA548763	Europe	Germany	2016	Human	99.4	0.04	123	361929	5168427	ybt 10; ICEKp4	-	-	-	-	-	KL62	O1/O2v1	aac(6')-Ib-cr.v2;strA.v1^;strB.v1	-	-	-	-	-	-	-	sul2^	tet(A).v1	-	-	CTX-M-15	-	-	MgrB-0%	GyrA-83Y	NA	NA	NA
DNABAKWGS-13364-BAK-WGS	SAMN49007964	ERS27143348	Outbreak	PRJNA548763	Europe	Germany	2016	Human	100	0.04	161	287363	5431645	ybt 10; ICEKp4	-	-	-	-	-	KL62	O1/O2v1	aac(3)-IIa.v1^;aac(6')-Ib-cr.v2	-	-	-	-	Mrx;mphA	catA1^	-	-	tet(A).v1	-	-	CTX-M-15	-	-	-	GyrA-83Y	NA	NA	NA
DNABAKWGS-13367-BAK-WGS	SAMN49007965	ERS27143347	Outbreak	PRJNA548763	Europe	Germany	2016	Human	100	0.04	155	296035	5429767	ybt 10; ICEKp4	-	-	-	-	-	KL62	O1/O2v1	aac(3)-IIa.v1^;aac(6')-Ib-cr.v2	-	-	-	-	Mrx;mphA	catA1^	-	-	tet(A).v1	-	-	CTX-M-15	-	-	-	GyrA-83Y	NA	NA	NA
DNABAKWGS-13421-BAK-WGS	SAMN49007966	ERS27143346	Outbreak	PRJNA548763	Europe	Germany	2016	Human	100	0.04	150	296035	5429570	ybt 10; ICEKp4	-	-	-	-	-	KL62	O1/O2v1	aac(3)-IIa.v1^;aac(6')-Ib-cr.v2	-	-	-	-	Mrx;mphA	catA1^	-	-	tet(A).v1	-	-	CTX-M-15	-	-	-	GyrA-83Y	NA	NA	NA
DNABAKWGS-13437-BAK-WGS	SAMN49007967	ERS27143345	Outbreak	PRJNA548763	Europe	Germany	2016	Human	100	0.04	146	296035	5430730	ybt 10; ICEKp4	-	-	-	-	-	KL62	O1/O2v1	aac(3)-IIa.v1^;aac(6')-Ib-cr.v2	-	-	-	-	Mrx;mphA	catA1^	-	-	tet(A).v1	-	-	CTX-M-15	-	-	-	GyrA-83Y	NA	NA	NA
ESBL6409	SAMN49007953	ERS27143360	Outbreak	PRJNA548763	Europe	Germany	2014	Human	100	0.04	124	742560	5238856	ybt 10; ICEKp4	-	-	-	-	-	KL62	O1/O2v1	aac(3)-IIa.v1^;aac(6')-Ib-cr.v2;strA.v1^;strB.v1	-	-	-	-	-	-	-	sul2^	tet(A).v1	-	-	CTX-M-15	-	-	-	GyrA-83Y	NA	NA	NA
ESBL6515	SAMN49007954	ERS27143359	Outbreak	PRJNA548763	Europe	Germany	2014	Human	100	0.04	106	742448	5233955	ybt 10; ICEKp4	-	-	-	-	-	KL62	O1/O2v1	aac(3)-IIa.v1^;aac(6')-Ib-cr.v2;strA.v1^;strB.v1	-	-	-	-	-	-	-	sul2^	tet(A).v1	-	-	CTX-M-15	-	-	-	GyrA-83Y	NA	NA	NA
ESBL6620	SAMN49007955	ERS27143358	Outbreak	PRJNA548763	Europe	Germany	2014	Human	100	0.04	120	385998	5466910	ybt 10; ICEKp4	-	-	-	-	-	KL62	O1/O2v1	aac(3)-IIa.v1^;aac(6')-Ib-cr.v2;aadA2^;strA.v1^;strB.v1	-	-	-	-	Mrx;mphA	catA1^	-	sul1;sul2^	tet(A).v1	-	dfrA12	-	-	-	-	GyrA-83Y	NA	NA	NA
ESBL6628	SAMN49007956	ERS27143357	Outbreak	PRJNA548763	Europe	Germany	2014	Human	100	0.04	102	596467	5463590	ybt 10; ICEKp4	-	-	-	-	-	KL62	O1/O2v1	aac(3)-IIa.v1^;aac(6')-Ib-cr.v2;aadA2^;strA.v1^;strB.v1	-	-	-	-	Mrx;mphA	catA1^	-	sul1;sul2^	tet(A).v1	-	dfrA12	-	-	-	-	GyrA-83Y	NA	NA	NA
ESBL6792	SAMN49007957	ERS27143356	Outbreak	PRJNA548763	Europe	Germany	2014	Human	100	0.04	111	501199	5234332	ybt 10; ICEKp4	-	-	-	-	-	KL62	O1/O2v1	aac(3)-IIa.v1^;aac(6')-Ib-cr.v2;strA.v1^;strB.v1	-	-	-	-	-	-	-	sul2^	tet(A).v1	-	-	CTX-M-15	-	-	-	GyrA-83Y	NA	NA	NA
M001886-KLPN	SAMN49007972	ERS27143339	Outbreak	PRJNA548763	Europe	Germany	2019	Human	100	0.13	117	704918	5512015	ybt 10; ICEKp4	-	-	-	-	-	KL62	O1/O2v1	aac(3)-IIa.v1^;aac(6')-Ib-cr.v2;strA.v1^;strB.v1	-	-	-	-	-	-	-	sul2^	tet(A).v1	-	-	CTX-M-15	OXA-162	OmpK36-81%	-	GyrA-83Y	NA	NA	NA
M001946-KLPPN	SAMN49007973	ERS27143338	Outbreak	PRJNA548763	Europe	Germany	2019	Human	100	0.04	180	348779	5128243	-	-	-	-	-	-	KL62	O1/O2v1	aac(3)-IIa.v1^;aac(6')-Ib-cr.v2;strA.v1^;strB.v1	-	-	-	-	-	-	-	sul2^	-	-	-	CTX-M-15	-	-	-	GyrA-83Y	NA	NA	NA
M002254-KLPPN	SAMN49007974	ERS27143337	Outbreak	PRJNA548763	Europe	Germany	2019	Human	100	0.15	116	501170	5512536	ybt 10; ICEKp4	-	-	-	-	-	KL62	O1/O2v1	aac(3)-IIa.v1^;aac(6')-Ib-cr.v2;strA.v1^;strB.v1	-	-	-	-	-	-	-	sul2^	tet(A).v1	-	-	CTX-M-15	OXA-162	OmpK36-81%	-	GyrA-83Y	NA	NA	NA
M002300KLPN	SAMN49007976	ERS27143335	Outbreak	PRJNA548763	Europe	Germany	2020	Human	100	0.78	193	298030	5320576	ybt 9; ICEKp3	-	-	-	-	-	KL62	O1/O2v1	strA.v1^;strB.v1	-	-	-	-	ermB.v1*	-	-	sul2^	-	-	-	CTX-M-14b	OXA-48	-	-	-	NA	NA	NA
M002415-KLPN	SAMN49007975	ERS27143336	Outbreak	PRJNA548763	Europe	Germany	2019	Human	100	0.04	115	416885	5213092	ybt 9; ICEKp3	-	-	-	-	-	KL62	O1/O2v1	strA.v1^;strB.v1	-	-	-	-	-	-	-	sul2^	-	-	-	-	-	-	-	-	NA	NA	NA
M002426-KLPPN	SAMN49007977	ERS27143334	Outbreak	PRJNA548763	Europe	Germany	2019	Human	100	0.04	101	704591	5505823	ybt 10; ICEKp4	-	-	-	-	-	KL62	O1/O2v1	aac(3)-IIa.v1^;aac(6')-Ib-cr.v2;strA.v1^;strB.v1	-	-	-	-	-	-	-	sul2^	tet(A).v1	-	-	CTX-M-15	OXA-162	-	-	GyrA-83Y	NA	NA	NA
M005155KLPN	SAMN49007978	ERS27143332	Outbreak	PRJNA548763	Europe	Germany	2022	Human	100	0.21	187	501154	5291548	ybt 10; ICEKp4	-	-	-	-	-	KL62	O1/O2v1	aac(3)-IIa.v1^;aac(6')-Ib-cr.v2;strA.v1^	-	-	-	-	-	-	-	sul2^	tet(A).v1	-	-	CTX-M-15	OXA-162	OmpK36-34%	-	GyrA-83Y	NA	NA	NA
M008182KLPPN	SAMN49007989	ERS27143320	Outbreak	PRJNA548763	Europe	Germany	2022	Human	100	0.58	134	443992	5252426	ybt 10; ICEKp4	-	-	-	-	-	KL62	O1/O2v1	aac(3)-IIa.v1^;aac(6')-Ib-cr.v2;strA.v1^;strB.v1	-	-	-	-	-	-	-	sul2^	tet(A).v1	-	-	CTX-M-15	-	-	-	GyrA-83Y	NA	NA	NA
M008321KLPPN	SAMN49007990	ERS27143319	Outbreak	PRJNA548763	Europe	Germany	2022	Human	100	0.33	128	633787	5471453	ybt 10; ICEKp4	-	-	-	-	-	KL62	O1/O2v1	aac(3)-IIa.v1^;aac(6')-Ib-cr.v2;strA.v1^;strB.v1	-	-	-	-	-	-	-	sul2^	tet(A).v1	-	-	CTX-M-15	-	-	-	GyrA-83Y	NA	NA	NA
M2270-KLPPN	SAMN49007979	ERS27143331	Outbreak	PRJNA548763	Europe	Germany	2019	Human	100	0.12	191	264968	5319730	ybt 9; ICEKp3	-	-	-	-	-	KL62	O1/O2v1	strA.v1^;strB.v1	-	-	-	-	ermB.v1*	-	-	sul2^	-	-	-	CTX-M-14b	OXA-48	-	-	-	NA	NA	NA
M2272-KLPPN	SAMN49007980	ERS27143330	Outbreak	PRJNA548763	Europe	Germany	2019	Human	100	0.29	168	310855	5303882	ybt 9; ICEKp3	-	-	-	-	-	KL62	O1/O2v1	strA.v1^;strB.v1	-	-	-	-	ermB.v1*	-	-	sul2^	-	-	-	CTX-M-14b	OXA-48	-	-	-	NA	NA	NA
M4171-KLPN	SAMN49007981	ERS27143329	Outbreak	PRJNA548763	Europe	Germany	2020	Human	99.7	0.19	209	374624	5171834	ybt 10; ICEKp4	-	-	-	-	-	KL62	O1/O2v1	aac(6')-Ib-cr.v2	-	-	-	-	-	-	-	-	-	-	-	CTX-M-15	-	OmpK36-9%	-	GyrA-83Y	NA	NA	NA
M4237-KLPN	SAMN49007982	ERS27143328	Outbreak	PRJNA548763	Europe	Germany	2020	Human	100	0.3	222	581567	5513400	ybt 10; ICEKp4	-	-	-	-	-	KL62	O1/O2v1	aac(3)-IIa.v1^;aac(6')-Ib-cr.v2;strA.v1^	-	-	-	-	-	-	-	-	tet(A).v1	-	-	CTX-M-15	OXA-162	-	-	GyrA-83Y	NA	NA	NA
M4259-KLPN	SAMN49007983	ERS27143327	Outbreak	PRJNA548763	Europe	Germany	2020	Human	100	0.2	229	399517	5521483	ybt 10; ICEKp4	-	-	-	-	-	KL62	O1/O2v1	aac(3)-IIa.v1^;aac(6')-Ib-cr.v2;strA.v1^	-	-	-	-	-	-	-	sul2^	tet(A).v1	-	-	CTX-M-15	OXA-162	-	-	GyrA-83Y	NA	NA	NA
M4274-KLPN	SAMN49007984	ERS27143326	Outbreak	PRJNA548763	Europe	Germany	2020	Human	100	0.14	187	501170	5504658	ybt 10; ICEKp4	-	-	-	-	-	KL62	O1/O2v1	aac(3)-IIa.v1^;aac(6')-Ib-cr.v2;strA.v1^	-	-	-	-	-	-	-	sul2^	tet(A).v1	-	-	CTX-M-15	OXA-162	-	-	GyrA-83Y	NA	NA	NA
M4276-KLPN	SAMN49007988	ERS27143321	Outbreak	PRJNA548763	Europe	Germany	2020	Human	100	1.22	211	469340	5510628	ybt 10; ICEKp4	-	-	-	-	-	KL62	O1/O2v1	aac(3)-IIa.v1^;aac(6')-Ib-cr.v2;strA.v1^	-	-	-	-	-	-	-	sul2^	tet(A).v1	-	-	CTX-M-15	OXA-162	-	-	GyrA-83Y	NA	NA	NA
M4310-KLPN	SAMN49007985	ERS27143325	Outbreak	PRJNA548763	Europe	Germany	2020	Human	100	0.86	304	444059	5519054	ybt 10; ICEKp4	-	-	-	-	-	KL62	O1/O2v1	aac(3)-IIa.v1^;aac(6')-Ib-cr.v2;strA.v1^	-	-	-	-	-	-	-	sul2^	tet(A).v1	-	-	CTX-M-15	-	-	-	GyrA-83Y	NA	NA	NA
M4313-KLPN	SAMN49007986	ERS27143324	Outbreak	PRJNA548763	Europe	Germany	2020	Human	100	0.71	276	444001	5500978	ybt 10; ICEKp4	-	-	-	-	-	KL62	O1/O2v1	aac(3)-IIa.v1^;aac(6')-Ib-cr.v2;strA.v1^	-	-	-	-	-	-	-	sul2^	tet(A).v1	-	-	CTX-M-15	-	-	-	GyrA-83Y	NA	NA	NA
SRR20994946	SRR20994946	NA	Public	PRJNA855907	North America	Canada	2019	Human	100	0.56	186	348454	5607059	ybt 0; ICEKp10	clb 3	-	-	-	-	KL124	O1/O2v1	-	-	-	-	-	-	-	-	-	-	-	-	-	KPC-3	-	-	-	NA	NA	NA
SRR12509355	SRR12509355	NA	Public	PRJNA658369	North America	USA	2017	Human	100	1.63	429	479026	5633707	ybt 0; ICEKp10	clb 3	-	-	-	-	KL124	O1/O2v1	-	-	-	-	-	-	-	-	-	-	-	-	-	KPC-2	-	-	-	NA	NA	NA
SRR5973306	SRR5973306	NA	Public	PRJNA396774	North America	USA	2017	Human	100	0.62	144	437711	5561224	ybt 0; ICEKp10	clb 3	-	-	-	-	KL124	O1/O2v1	-	-	-	-	-	-	-	-	-	-	-	-	-	-	-	-	-	NA	NA	NA
SRR13873272	SRR13873272	NA	Public	PRJNA577535	Asia	Singapore	2019	Human	100	0.56	324	261445	5711054	ybt 0; ICEKp10	clb 3	-	-	-	-	KL124	O1/O2v1	aac(6')-Ib-cr.v2;aph3-Ia.v1*	-	-	-	-	Mrx;mphA	-	-	-	tet(A).v1	-	dfrA14.v2*	-	KPC-2	-	-	-	NA	NA	NA
SRR6710178	SRR6710178	NA	Public	PRJNA433394	North America	USA	2013	Human	100	0.99	187	348244	5603407	ybt 0; ICEKp10	clb 3	-	-	-	-	KL124	O1/O2v1	-	-	-	-	-	-	-	-	-	-	-	-	-	-	-	MgrB-51%	GyrA-87G	NA	NA	NA
SRR21922666	SRR21922666	NA	Public	PRJNA803478	North America	USA	2019	Human	100	0.52	235	148894	5322219	ybt 0; ICEKp10	clb 3	-	-	-	-	KL124	O1/O2v1	-	-	-	-	-	-	-	-	-	-	-	-	-	-	-	-	-	NA	NA	NA
SRR21922733	SRR21922733	NA	Public	PRJNA803478	North America	USA	2019	Human	99.55	0.62	298	130322	5313661	ybt 0; ICEKp10	clb 3	-	-	-	-	KL124	O1/O2v1	-	-	-	-	-	-	-	-	-	-	-	-	-	-	-	-	-	NA	NA	NA
SRR21922815	SRR21922815	NA	Public	PRJNA803478	North America	USA	2019	Human	99.85	0.33	395	129175	5269122	ybt 0; ICEKp10	clb 3	-	-	-	-	KL124	O1/O2v1	-	-	-	-	-	-	-	-	-	-	-	-	-	-	-	-	-	NA	NA	NA
SRR12921207	SRR12921207	NA	Public	PRJNA672836	Africa	Algeria	2012	Human	100	0.3	439	473762	5695811	ybt 14; ICEKp5	-	-	-	-	-	KL124	O1/O2v1	aac(6')-Ib-cr.v2;aadA2^;strA.v1^;strB.v1	-	-	qnrB1.v2^	-	-	floR.v2*	-	sul1;sul2	tet(A).v1	-	dfrA12;dfrA14.v2*	CTX-M-15	-	-	-	-	NA	NA	NA
SRR5093489	SRR5093489	NA	Public	PRJNA339843	North America	USA	2013	Human	100	0.92	198	621864	5694913	ybt 0; ICEKp10	clb 3	-	-	-	-	KL124	O1/O2v1	-	-	-	-	-	-	-	-	-	-	-	-	-	KPC-3	-	MgrB-51%	GyrA-87G	NA	NA	NA
SRR19910416	SRR19910416	NA	Public	PRJNA288601	North America	USA	2022	Human	100	0.71	125	469149	5572171	ybt 0; ICEKp10	clb 3	-	-	-	-	KL124	O1/O2v1	-	-	-	-	-	-	-	-	-	-	-	-	-	KPC-3	-	-	-	NA	NA	NA
SRR24466074	SRR24466074	NA	Public	PRJNA288601	North America	USA	2018	Human	100	0.96	102	602931	5594025	ybt 0; ICEKp10	clb 3	-	-	-	-	KL124	O1/O2v1	-	-	-	qnrS1	-	-	-	-	-	tet(D)	-	dfrA14.v2*	-	KPC-3	-	-	-	NA	NA	NA
SRR12509150	SRR12509150	NA	Public	PRJNA658369	North America	USA	2017	Human	99.93	1.63	489	438123	5879336	ybt 0; ICEKp10	clb 3	-	-	-	-	KL124	O1/O2v1	strB.v1	-	-	qnrA1;qnrB19^	-	-	floR.v1*	-	sul1;sul2	tet(B).v2*;tet(D);tetR^	-	dfrA12	-	KPC-2	-	-	-	NA	NA	NA
SRR11819334	SRR11819334	NA	Public	PRJNA633565	North America	USA	2016	Human	100	0.86	345	363639	5652047	ybt 0; ICEKp10	clb 3	-	-	-	-	KL124	O1/O2v1	-	-	-	qnrS1	-	-	-	-	-	tet(D)	-	dfrA14.v2*	-	KPC-3	OmpK36_c25t	-	-	NA	NA	NA
SRR11819296	SRR11819296	NA	Public	PRJNA633565	North America	USA	2016	Human	100	0.86	191	375940	5603896	ybt 0; ICEKp10	clb 3	-	-	-	-	KL124	O1/O2v1	-	-	-	qnrS1	-	-	-	-	-	tet(D)	-	dfrA14.v2*	-	KPC-3	-	-	-	NA	NA	NA
SRR24466120	SRR24466120	NA	Public	PRJNA288601	North America	USA	2018	Human	99.33	0.92	146	602931	5622515	ybt 0; ICEKp10	clb 3	-	-	-	-	KL124	O1/O2v1	-	-	-	qnrS1	-	-	-	-	-	tet(D)	-	dfrA14.v2*	-	KPC-3	-	-	-	NA	NA	NA
SRR5666395	SRR5666395	NA	Public	PRJNA288601	North America	USA	2015	Human	100	1.56	373	602930	5729716	ybt 0; ICEKp10	clb 3	-	-	-	-	KL124	O1/O2v1	-	-	-	qnrS1	-	-	-	-	-	tet(D)	-	dfrA14.v2*	-	KPC-3	OmpK36_c25t	-	-	1	NA	NA
SRR12902651	SRR12902651	NA	Public	PRJNA288601	North America	USA	2017	Human	100	0.86	158	602930	5640446	ybt 0; ICEKp10	clb 3	-	-	-	-	KL124	O1/O2v1	aph(3')-IIa*	-	-	qnrS1	-	-	-	-	-	tet(D)	-	dfrA14.v2*	-	KPC-3	-	-	-	NA	NA	NA
SRR24465911	SRR24465911	NA	Public	PRJNA288601	North America	USA	2018	Human	100	0.88	160	501159	5627454	ybt 0; ICEKp10	clb 3	-	-	-	-	KL124	O1/O2v1	-	-	-	qnrS1	-	-	-	-	-	tet(D)	-	dfrA14.v2*	-	KPC-3	-	-	-	1	NA	NA
SRR12902502	SRR12902502	NA	Public	PRJNA288601	North America	USA	2017	Human	100	0.86	160	602932	5630858	ybt 0; ICEKp10	clb 3	-	-	-	-	KL124	O1/O2v1	-	-	-	qnrS1	-	-	-	-	-	tet(D)	-	dfrA14.v2*	-	KPC-3	-	-	-	1	NA	NA
SRR11819412	SRR11819412	NA	Public	PRJNA633565	North America	USA	2016	Human	100	0.86	228	375831	5620438	ybt 0; ICEKp10	clb 3	-	-	-	-	KL124	O1/O2v1	-	-	-	qnrS1	-	-	-	-	-	tet(D)	-	dfrA14.v2*	-	KPC-3	-	-	-	NA	NA	NA
SRR14402469	SRR14402469	NA	Public	PRJNA686897	North America	USA	2017	Human	100	0.62	233	473135	5782699	ybt 0; ICEKp10	clb 3	-	-	-	-	KL124	O1/O2v1	aac(6')-Ib'.v1;aadA*;strA.v1^;strB.v1	-	-	-	-	-	-	-	sul2	-	-	dfrA14.v2*	-	KPC-3	-	-	-	NA	NA	NA
SRR11819316	SRR11819316	NA	Public	PRJNA633565	North America	USA	2016	Human	100	1.11	496	438253	5756182	ybt 0; ICEKp10	clb 3	-	-	-	-	KL124	O1/O2v1	-	-	-	qnrS1	-	-	-	-	-	tet(D)	-	dfrA14.v2*	-	KPC-3	-	-	-	NA	NA	NA
SRR12902544	SRR12902544	NA	Public	PRJNA288601	North America	USA	2013	Human	100	0.38	191	769135	5487367	ybt 14; ICEKp5	-	-	-	-	-	KL124	O1/O2v1	aac(3)-IIa.v1^;aac(6')-Ib-cr.v2;strA.v1^;strB.v1	-	-	qnrB1.v2^	-	-	-	-	sul2	tet(A).v1	-	dfrA14.v2*	CTX-M-15	-	OmpK36-28%	-	-	NA	NA	NA
SRR14402553	SRR14402553	NA	Public	PRJNA686897	North America	USA	2017	Human	100	0.64	140	473135	5741775	ybt 0; ICEKp10	clb 3	-	-	-	-	KL124	O1/O2v1	aadA*;strA.v1^;strB.v1	-	-	-	-	-	-	-	sul2	-	-	dfrA14.v2*	-	KPC-3	-	-	-	NA	NA	NA
SRR11819312	SRR11819312	NA	Public	PRJNA633565	North America	USA	2019	Human	100	0.56	301	348472	5580662	ybt 0; ICEKp10	clb 3	-	-	-	-	KL124	O1/O2v1	-	-	-	qnrS1	-	-	-	-	-	tet(D)	-	dfrA14.v2*	-	KPC-3	-	MgrB-17%	GyrA-83Y	NA	NA	NA
SRR11819349	SRR11819349	NA	Public	PRJNA633565	North America	USA	2017	Human	100	0.62	165	255347	5581232	ybt 0; ICEKp10	clb 3	-	-	-	-	KL124	O1/O2v1	-	-	-	-	-	-	-	-	-	tet(D)	-	-	-	-	OmpK36-17%	-	GyrA-87N	NA	NA	NA
SRR11819273	SRR11819273	NA	Public	PRJNA633565	North America	USA	2017	Human	100	0.86	220	321551	5609489	ybt 0; ICEKp10	clb 3	-	-	-	-	KL124	O1/O2v1	-	-	-	qnrS1	-	-	-	-	-	tet(D)	-	dfrA14.v2*	-	KPC-3	-	-	-	NA	NA	NA
SRR11819347	SRR11819347	NA	Public	PRJNA633565	North America	USA	2017	Human	100	0.86	228	301677	5608925	ybt 0; ICEKp10	clb 3	-	-	-	-	KL124	O1/O2v1	-	-	-	qnrS1	-	-	-	-	-	tet(D)	-	dfrA14.v2*	-	KPC-3	-	-	-	NA	NA	NA
SRR17304116	SRR17304116	NA	Public	PRJNA788733	Europe	United Kingdom	2014	Human	100	0.56	278	335682	5623127	ybt 17; ICEKp10	clb 3	-	-	-	-	KL124	O1/O2v1	-	-	-	-	-	-	-	-	-	-	-	-	-	OXA-48	OmpK36-23%	-	-	NA	NA	NA
SRR17308755	SRR17308755	NA	Public	PRJNA788733	Europe	United Kingdom	2014	Human	100	0.04	305	167371	5486209	-	-	-	-	-	-	KL124	O1/O2v1	-	-	-	-	-	-	-	-	-	-	-	-	-	OXA-48	OmpK36-23%	-	-	NA	NA	NA
DRR150507	DRR150507	NA	Public	PRJDB5929	Asia	Thailand	2016	Human	100	0.48	378	348494	5811799	ybt 14; ICEKp5	-	-	-	-	-	KL124	O1/O2v1	aac(3)-IId^;aac(6')-Ia*;aac(6')-Ib-cr.v2;aadA*;ant(2'')-Ia;ant(2'')-Ia;strA.v1^;strB.v1	-	-	qnrB1.v2^;qnrS1	-	Mrx;mphA	cmlA5	arr-2	sul1;sul2	tet(A).v1	-	dfrA14.v2*	CTX-M-15;VEB-1	NDM-1	OmpK35-17%	-	-	NA	NA	NA
SRR13873158	SRR13873158	NA	Public	PRJNA577535	Asia	Singapore	2020	Human	100	0.56	325	201369	5669421	ybt 0; ICEKp10	clb 3	-	-	-	-	KL124	O1/O2v1	aac(3)-IIa.v1^;aac(6')-Ib-cr.v2;aph3-Ia.v1*	-	-	-	-	Mrx;mphA	catA1^	-	sul1*	tet(A).v1	-	dfrA14.v2*	-	KPC-2	-	-	-	NA	NA	NA
SRR7828685	SRR7828685	NA	Public	PRJNA398288	Oceania	New Zealand	2016	Human	100	0.04	251	328748	5591687	-	-	-	-	-	-	KL124	O1/O2v1	aac(3)-IIa.v1^;aac(6')-Ib-cr.v2;strA.v1^;strB.v1	-	-	qnrB1.v2^	-	-	-	-	sul2	tet(A).v1	-	dfrA14.v2*	CTX-M-15	-	-	-	-	NA	NA	NA
SRR8054594	SRR8054594	NA	Public	PRJNA496461	North America	USA	2017	Human	100	0.86	336	348088	5605315	ybt 0; ICEKp10	clb 3	-	-	-	-	KL124	O1/O2v1	-	-	-	qnrB2.v1^	-	-	-	-	sul1;sul1	tet(A).v1*;tet(D)	-	dfrA25	-	-	-	MgrB-60%	-	NA	NA	NA
SRR9217819	SRR9217819	NA	Public	PRJNA547865	Asia	Singapore	2014	Human	100	0.75	108	281413	5358454	ybt 17; ICEKp10	clb 3	-	-	-	-	KL124	O1/O2v1	-	-	-	-	-	Mrx;mphA	-	-	-	-	-	-	-	KPC-2	-	-	-	NA	NA	NA
SRR9217825	SRR9217825	NA	Public	PRJNA547865	Asia	Singapore	2014	Human	100	0.92	147	222690	5533072	ybt 0; ICEKp10	clb 3	-	-	-	-	KL124	O1/O2v1	-	-	-	-	-	Mrx;mphA	-	-	-	-	-	-	-	KPC-2	-	-	-	NA	NA	NA
ERR025104	ERR025104	NA	Public	PRJEB2111	Oceania	Australia	2002	Human	100	0.15	490	129833	5478443	ybt 10; ICEKp4	-	-	-	-	-	KL124	O1/O2v1	aac(6')-Ib'.v1*;aadA*	-	-	-	-	-	-	-	-	-	-	-	SHV-12	-	-	-	GyrA-83F	NA	NA	NA
ERR025108	ERR025108	NA	Public	PRJEB2111	Oceania	Australia	2002	Human	100	0.58	346	111328	5622097	ybt 10; ICEKp4	-	-	-	-	-	KL124	O1/O2v1	ant(2'')-Ia	-	-	-	-	-	catA1^	-	sul1	-	-	-	-	-	-	-	GyrA-83Y	NA	NA	NA
ERR3162629	ERR3162629	NA	Public	PRJEB30913	Asia	India	2017	Human	100	0.21	261	72951	5472562	ybt 14; ICEKp5	-	-	-	-	-	KL124	O1/O2v1	aac(3)-IIa.v1^;aac(6')-Ib-cr.v2;strA.v1^;strB.v1	-	-	qnrB1.v2^	-	-	-	-	sul2	tet(A).v1	-	dfrA14.v2*	CTX-M-15	-	-	-	-	NA	NA	NA
ERR3712562	ERR3712562	NA	Public	PRJEB35685	Europe	Netherlands	2016	NA	100	0.93	478	256449	5830108	ybt 10; ICEKp4	-	-	-	-	-	KL124	O1/O2v1	aac(3)-IIg;aac(6')-IIc;aac(6')-Ib-cr.v1^;aadA*;aph(3')-Ia*	-	-	qnrB4	-	-	catA1^	-	sul1^	tet(A).v1	-	dfrA30*	CTX-M-15	OXA-48	-	-	GyrA-83F	NA	NA	NA
ERR3891203	ERR3891203	NA	Public	PRJEB36683	Asia	Saudi Arabia	2018	Human	100	0.25	422	236074	5789430	ybt 10; ICEKp4	-	-	-	-	-	KL124	O1/O2v1	aac(3)-IIg;aac(6')-IIc;aac(6')-Ib'.v1;aadA*;aph(3')-Ia*	-	-	-	-	-	catA1^	-	sul1^	tet(A).v1	-	dfrA30*	CTX-M-15	OXA-48	-	-	GyrA-83F	NA	0.502792	0.366381
ERR3891205	ERR3891205	NA	Public	PRJEB36683	Asia	Saudi Arabia	2018	Human	100	0.55	423	248997	5805370	ybt 10; ICEKp4	-	-	-	-	-	KL124	O1/O2v1	aac(3)-IIg;aac(6')-IIc;aac(6')-Ib'.v1;aadA*;aph(3')-Ia*	-	-	qnrB4	-	-	catA1^	-	sul1^	tet(A).v1	-	dfrA30*	CTX-M-15	OXA-48	-	-	GyrA-83F	NA	NA	NA
ERR4367649	ERR4367649	NA	Public	PRJEB38540	Asia	Thailand	2018	Human	100	0.45	141	501579	5473515	-	-	-	-	-	-	KL124	O1/O2v1	-	-	-	qnrS1	-	-	floR.v2*	-	sul2	tet(A).v1	-	-	-	-	-	-	-	NA	NA	NA
ERR6293782	ERR6293782	NA	Public	PRJEB27256	Europe	Norway	2001	Human	100	0.14	177	271302	5413293	ybt 10; ICEKp4	-	-	-	-	-	KL124	O1/O2v1	strB.v1	-	-	-	-	-	-	-	sul2	-	-	dfrA14.v2	-	-	-	-	-	NA	NA	NA
ERR6384998	ERR6384998	NA	Public	PRJEB46655	Africa	South Africa	2017	Human	100	0.04	268	252565	5510900	ybt 10; ICEKp4	clb 3	-	-	-	-	KL124	O1/O2v1	aadA^	-	-	-	-	-	catA1*	-	-	-	-	dfrA15.v2	-	-	-	-	-	NA	NA	NA
SRR19560967	SRR19560967	NA	Public	PRJNA797179	Oceania	Australia	2021	Human	100	0.43	356	288103	5643623	-	-	-	-	-	-	KL124	O1/O2v1	strA.v1;strB.v1	-	-	-	-	-	-	-	sul1;sul2	-	-	dfrA5	CTX-M-27	-	-	-	-	NA	NA	NA
SRR19441996	SRR19441996	NA	Public	PRJNA797179	Oceania	Australia	2019	Human	100	0.43	397	127125	5573589	-	-	-	-	-	-	KL124	O1/O2v1	aac(3)-IIa.v1^;aac(6')-Ib-cr.v2;strA.v1^;strB.v1	-	-	-	-	-	catII.2*	-	sul2	tet(D)	-	dfrA16.v2	CTX-M-15	-	-	-	-	NA	NA	NA
SRR19743936	SRR19743936	NA	Public	PRJNA845975	Asia	Bangladesh	2018	Human	99.93	0.04	193	320566	5370640	-	-	-	-	-	-	KL124	O1/O2v1	aac(6')-Ib-cr.v2;strA.v1^;strB.v1	-	-	qnrB1.v2^	-	-	-	-	sul2	tet(A).v1	-	dfrA14.v2*	CTX-M-15	-	-	-	-	NA	NA	NA
SRR19743851	SRR19743851	NA	Public	PRJNA845975	Asia	Bangladesh	2019	Human	100	0.86	171	442636	5544304	ybt 15; ICEKp11	-	-	-	-	-	KL124	O1/O2v1	aac(3)-IIa.v1^;aac(6')-Ib-cr.v2;aadA2^;rmtB;strA.v1^;strB.v1	-	-	qnrB1.v2^	-	-	-	-	sul1;sul2	tet(A).v1	-	dfrA12;dfrA14.v2*	CTX-M-15	-	OmpK35-18%	-	-	NA	NA	NA
SRR19743831	SRR19743831	NA	Public	PRJNA845975	Asia	Bangladesh	2008	Human	100	0.04	120	485437	5359314	-	-	-	-	-	-	KL124	O1/O2v1	aac(3)-IIa.v1^;aac(6')-Ib-cr.v2;strA.v1^;strB.v1	-	-	qnrB1.v2^	-	-	-	-	sul2	tet(A).v1	-	dfrA14.v2*	CTX-M-15	-	-	-	-	NA	NA	NA
SRR12823560	SRR12823560	NA	Public	PRJNA308116	Asia	Pakistan	1998	Human	100	1.11	231	249986	5707379	ybt 10; ICEKp4	-	-	-	-	-	KL124	O1/O2v1	aac(3)-IId^;strA.v1^;strB.v1	-	-	-	-	-	catA1^	-	sul2^	-	-	-	-	-	-	-	GyrA-83Y	NA	NA	NA
SRR15097950	SRR15097950	NA	Public	PRJNA529744	Oceania	Australia	2017	Human	100	0.43	164	374771	5505182	ybt 9; ICEKp3	-	-	-	-	-	KL124	O1/O2v1	aac(6')-Ib-cr.v2;strA.v1^;strB.v1	-	-	qnrB1.v2^	-	-	-	-	sul2	tet(A).v1	-	dfrA14.v2*	CTX-M-15	OXA-48	OmpK36-59%	-	-	NA	NA	NA
SRR15098076	SRR15098076	NA	Public	PRJNA529744	Oceania	Australia	2019	Human	100	0.43	142	258852	5415871	ybt 9; ICEKp3	-	-	-	-	-	KL124	O1/O2v1	aac(6')-Ib-cr.v2;strA.v1^;strB.v1	-	-	-	-	-	-	-	sul2	-	-	dfrA14.v2*	CTX-M-15	OXA-48	-	-	-	NA	NA	NA
SRR8174910	SRR8174910	NA	Public	PRJNA503964	Africa	Tanzania	2011	Human	100	0.58	357	294282	5565763	-	-	-	-	-	-	KL124	O1/O2v1	aac(3)-IId^	-	-	-	-	-	catII.2*	-	sul2	-	-	dfrA30*	CTX-M-15	-	-	-	-	NA	NA	NA
DRR150562	DRR150562	NA	Public	PRJDB5929	Asia	Thailand	2016	Human	100	1.76	362	293256	5715711	ybt 15; ICEKp11	-	-	-	-	-	KL62	O1/O2v1	aadA*;aadA2^;ant(2'')-Ia;strA.v1^;strB.v1	-	-	-	-	Mrx;erm(42)*;mphA	catA1^	arr-2	sul1;sul1*;sul2^	-	-	dfrA12	CTX-M-15	NDM-1	OmpK35-17%	-	GyrA-83Y	NA	NA	NA
ERR1351673	ERR1351673	NA	Public	PRJEB13304	Asia	Singapore	2010	Human	100	0.96	245	387883	5700274	ybt 9; ICEKp3	-	-	-	-	-	KL62	O1/O2v1	aac(3)-IId^;aac(6')-Ib-cr.v2;aadA2^;strB.v1	-	-	qnrS1	-	Mrx;mphA	-	-	sul1;sul2	tet(B).v2*;tetR	-	dfrA12	CTX-M-15;CTX-M-27	NDM-1	-	-	-	NA	NA	NA
ERR1351674	ERR1351674	NA	Public	PRJEB13304	Asia	Singapore	2010	Human	100	0.98	254	323451	5917750	ybt 9; ICEKp3	-	-	-	-	-	KL62	O1/O2v1	aac(3)-IId^;aac(6')-Ib-cr.v2;aadA2^;strB.v1	-	-	qnrB1.v2^;qnrS1	-	Mrx;mphA	-	-	sul1;sul2	tet(B).v2*;tetR	-	dfrA12	CTX-M-15;CTX-M-27	NDM-1	-	-	-	NA	NA	NA
ERR1740561	ERR1740561	NA	Public	PRJEB18059	Europe	Germany	2015	Human	99.7	0.04	142	370618	5592898	ybt 10; ICEKp4	-	-	-	-	-	KL62	O1/O2v1	aac(3)-IIa.v1^;aac(6')-Ib-cr.v2;strA.v1*;strB.v1*	-	-	qnrS1	-	-	catA1^	-	sul2	tet(A).v1	-	dfrA14.v2*	CTX-M-15;CTX-M-27	-	-	-	GyrA-83Y	NA	NA	NA
ERR1981104	ERR1981104	NA	Public	PRJEB19229	Europe	Ireland	2016	Human	100	0.4	190	501583	5400691	ybt 9; ICEKp3	-	-	-	-	-	KL62	O1/O2v1	aadA2^;aph3-Ia.v1^;strA.v1^;strB.v1	-	-	-	-	Mrx;mphA	-	-	sul1;sul2^	-	-	dfrA12	CTX-M-14b	NDM-5	OmpK36_c25t	-	GyrA-83Y	NA	NA	NA
ERR2118025	ERR2118025	NA	Public	PRJEB19229	Europe	Ireland	2016	Human	100	0.38	168	501583	5454821	ybt 9; ICEKp3	-	-	-	-	-	KL62	O1/O2v1	aadA2^;aph3-Ia.v1^;strA.v1^;strB.v1	-	-	-	-	Mrx;mphA	-	-	sul1;sul2^	-	-	dfrA12	CTX-M-14b	NDM-5;OXA-48	-	-	GyrA-83Y	NA	NA	NA
ERR2118027	ERR2118027	NA	Public	PRJEB19229	Europe	Ireland	2016	Human	100	0.38	161	362396	5393034	ybt 9; ICEKp3	-	-	-	-	-	KL62	O1/O2v1	aadA2^;aph3-Ia.v1^;strA.v1^;strB.v1	-	-	-	-	Mrx;mphA	-	-	sul1;sul2^	-	-	dfrA12	CTX-M-14b	NDM-5	-	-	GyrA-83Y	NA	NA	NA
ERR2118028	ERR2118028	NA	Public	PRJEB19229	Europe	Ireland	2016	Human	100	0.38	152	368701	5392557	ybt 9; ICEKp3	-	-	-	-	-	KL62	O1/O2v1	aadA2^;aph3-Ia.v1^;strA.v1^;strB.v1	-	-	-	-	Mrx;mphA	-	-	sul1;sul2^	-	-	dfrA12	CTX-M-14b	NDM-5	-	-	GyrA-83Y	NA	NA	NA
ERR2130428	ERR2130428	NA	Public	PRJEB19229	Europe	Ireland	2016	Human	100	0.38	154	501360	5391892	ybt 9; ICEKp3	-	-	-	-	-	KL62	O1/O2v1	aadA2^;aph3-Ia.v1^;strA.v1^;strB.v1	-	-	-	-	Mrx;mphA	-	-	sul1;sul2^	-	-	dfrA12	CTX-M-14b	NDM-5	-	-	GyrA-83Y	NA	NA	NA
ERR2796917	ERR2796917	NA	Public	PRJEB28660	Europe	Switzerland	2012	Human	100	0.71	135	348631	5521705	ybt 14; ICEKp12	-	iuc 1	-	-	-	KL62	O1/O2v1	aac(3)-IIa.v1^;aac(6')-Ib-cr.v2;aadA*;ant(2'')-Ia	-	-	-	-	-	-	-	sul1	-	-	-	CTX-M-15	OXA-48	-	-	GyrA-83Y	NA	NA	NA
ERR3415977	ERR3415977	NA	Public	PRJEB29143	Africa	Madagascar	2016	Human	100	0.04	155	220879	5537266	ybt 9; ICEKp3	-	-	-	-	-	KL62	O1/O2v1	aac(3)-IIa.v1^;aac(6')-Ib-cr.v2;aadA2^	-	-	-	-	Mrx;mphA	catA1^	-	sul1	tet(A).v1	-	dfrA12	CTX-M-15	-	-	-	GyrA-83Y	NA	NA	NA
ERR3416110	ERR3416110	NA	Public	PRJEB29143	Africa	Madagascar	2016	Human	100	0.04	108	248652	5287934	ybt 9; ICEKp3	-	-	-	-	-	KL62	O1/O2v1	aac(3)-IIa.v1^;aac(6')-Ib-cr.v2	-	-	-	-	-	-	-	-	tet(A).v1	-	-	CTX-M-15	-	-	-	GyrA-83Y	NA	NA	NA
ERR3416237	ERR3416237	NA	Public	PRJEB29143	Asia	Cambodia	2016	Human	100	0.04	311	172573	5445528	ybt 9; ICEKp3	-	-	-	-	-	KL62	O1/O2v1	aac(3)-IId^;aac(6')-Ib-cr.v2;aadA16*;aadA2^;strA.v1^;strB.v1	-	-	qnrB6^	-	Mrx;mphA	-	arr-3	sul1;sul1;sul2*	tet(A).v1	-	dfrA12;dfrA27	CTX-M-15	-	-	-	-	NA	NA	NA
ERR3416378	ERR3416378	NA	Public	PRJEB29143	Africa	Madagascar	2016	Human	100	0.27	212	187717	5588330	ybt 9; ICEKp3	-	-	-	-	-	KL62	O1/O2v1	aadA2*;strB.v1	-	-	qnrS1	-	Mrx;mphA	-	-	sul1;sul2^	tet(D)	-	dfrA12	CTX-M-27	-	-	-	-	NA	NA	NA
ERR3416379	ERR3416379	NA	Public	PRJEB29143	Africa	Madagascar	2016	Human	100	0.22	157	218216	5577426	ybt 9; ICEKp3	-	-	-	-	-	KL62	O1/O2v1	aadA2*;strA.v1*?;strB.v1	-	-	qnrS1	-	Mrx;mphA	-	-	sul1;sul2^	tet(D)	-	dfrA12	CTX-M-27	-	-	-	-	NA	NA	NA
ERR4008048	ERR4008048	NA	Public	PRJEB37523	Africa	Ghana	2017	Human	100	1.73	207	273056	5753429	ybt 16; ICEKp12	-	-	-	-	-	KL62	O1/O2v1	aac(3)-IId^;aac(6')-Ib-cr.v2;aadA2;rmtB;strA.v1^;strB.v1	-	-	qnrS1	-	-	-	-	sul2^	tet(A).v1;tet(G).v1	-	dfrA12	CTX-M-15	OXA-181	-	-	GyrA-83Y	NA	NA	NA
ERR4463476	ERR4463476	NA	Public	PRJEB39867	Europe	Germany	2018	Human	99.7	0.04	167	357394	5223473	ybt 10; ICEKp4	-	-	-	-	-	KL62	O1/O2v1	aac(3)-IIa.v1^;aac(6')-Ib-cr.v2;strA.v1*;strB.v1*	-	-	qnrS1	-	-	-	-	sul2	tet(A).v1	-	dfrA14.v2*	CTX-M-15;CTX-M-27	-	-	-	GyrA-83Y	NA	NA	NA
ERR4463477	ERR4463477	NA	Public	PRJEB39867	Europe	Germany	2018	Human	100	0.04	145	267000	5196061	ybt 10; ICEKp4	-	-	-	-	-	KL62	O1/O2v1	aac(3)-IIa.v1^;aac(6')-Ib-cr.v2	-	-	-	-	-	-	-	-	tet(A).v1	-	-	CTX-M-15	-	-	-	GyrA-83Y	NA	NA	NA
ERR4463540	ERR4463540	NA	Public	PRJEB39867	Europe	Germany	2016	Human	100	0.04	184	511481	5497873	ybt 13; ICEKp2	-	-	-	-	-	KL62	O1/O2v1	aac(3)-IIa.v1^;aac(6')-Ib-cr.v2;strA.v1^;strB.v1	-	-	qnrB1.v2^	-	-	-	-	sul2^	tet(D)	-	dfrA14.v2*	CTX-M-15	-	-	-	-	NA	NA	NA
ERR4463574	ERR4463574	NA	Public	PRJEB39867	Europe	Germany	2017	Human	99.7	0.19	151	416424	5399222	ybt 10; ICEKp4	-	-	-	-	-	KL62	O1/O2v1	aac(3)-IIa.v1^;aac(6')-Ib-cr.v2;aadA2^	-	-	-	-	Mrx;mphA	catA1^	-	sul1	tet(A).v1	-	dfrA12	CTX-M-15	-	-	-	GyrA-83Y	NA	NA	NA
ERR4463575	ERR4463575	NA	Public	PRJEB39867	Europe	Germany	2017	Human	99.7	0.04	119	501143	5389479	ybt 10; ICEKp4	-	-	-	-	-	KL62	O1/O2v1	aac(3)-IIa.v1^;aac(6')-Ib-cr.v2;aadA2^	-	-	-	-	Mrx;mphA	catA1^	-	sul1	tet(A).v1	-	dfrA12	CTX-M-15	-	-	-	GyrA-83Y	NA	NA	NA
ERR4465090	ERR4465090	NA	Public	PRJEB39867	Europe	Germany	2017	Human	99.7	0.37	130	501212	5392180	ybt 10; ICEKp4	-	-	-	-	-	KL62	O1/O2v1	aac(3)-IIa.v1^;aac(6')-Ib-cr.v2;aadA2^	-	-	-	-	Mrx;mphA	catA1^	-	sul1	tet(A).v1	-	dfrA12	CTX-M-15	-	-	-	GyrA-83Y	NA	NA	NA
ERR4465097	ERR4465097	NA	Public	PRJEB39867	Europe	Germany	2017	Human	99.7	0.34	217	416423	5405479	ybt 10; ICEKp4	-	-	-	-	-	KL62	O1/O2v1	aac(3)-IIa.v1^;aac(6')-Ib-cr.v2;aadA2^	-	-	-	-	Mrx;mphA	catA1^	-	sul1	tet(A).v1	-	dfrA12	CTX-M-15	-	-	-	GyrA-83Y	NA	NA	NA
ERR4465223	ERR4465223	NA	Public	PRJEB39867	Europe	Germany	2016	Human	100	0.1	101	501214	5158330	ybt 10; ICEKp4	-	-	-	-	-	KL62	O1/O2v1	-	-	-	-	-	-	-	-	-	-	-	-	CTX-M-15	-	-	-	GyrA-83Y;GyrA-87G;ParC-80R	NA	NA	NA
ERR486426	ERR486426	NA	Public	PRJEB5065	Europe	United Kingdom	2010	Human	100	0.04	226	266946	5445443	ybt 5; ICEKp6	-	-	-	-	-	KL62	O1/O2v1	aac(3)-IIa.v1^;aac(6')-Ib-cr.v2;aadA2^;strB.v1	-	-	-	-	Mrx;mphA	catA1^	-	sul1;sul2^	-	-	dfrA12	CTX-M-15	-	-	-	GyrA-83Y	NA	NA	NA
ERR486512	ERR486512	NA	Public	PRJEB5065	Europe	United Kingdom	2009	Human	100	0.04	269	284626	5388519	-	-	-	-	-	-	KL62	O1/O2v1	aac(3)-IIa.v1^;aac(6')-Ib-cr.v2;aadA2^;strB.v1	-	-	-	-	-	catA1^	-	sul1;sul2^	tet(A).v1	-	dfrA12	CTX-M-15	-	-	-	GyrA-83Y	NA	NA	NA
ERR4920530	ERR4920530	NA	Public	PRJEB33565	Africa	Nigeria	2016	Human	100	0.18	193	184830	5707627	ybt 9; ICEKp3	-	-	-	-	-	KL62	O1/O2v1	aac(3)-IIa.v1;aadA2^;aph3-Ia.v1^;strA.v1^;strB.v1	-	-	-	-	Mrx;mphA	-	-	sul1;sul2^	-	-	dfrA12	CTX-M-15	-	OmpK35-5%	-	-	NA	NA	NA
ERR4920601	ERR4920601	NA	Public	PRJEB33565	Africa	Rwanda	2016	Human	100	0.33	124	318024	5541974	ybt 9; ICEKp3	-	-	-	-	-	KL62	O1/O2v1	aac(3)-IIa.v1;aadA2^;strA.v1^;strB.v1?	-	-	-	-	Mrx;mphA	-	-	sul1;sul2^	-	-	dfrA12	CTX-M-15	-	-	-	-	NA	NA	NA
ERR4920602	ERR4920602	NA	Public	PRJEB33565	Africa	Rwanda	2016	Human	100	0.32	120	349196	5531119	ybt 9; ICEKp3	-	-	-	-	-	KL62	O1/O2v1	aac(3)-IIa.v1;aadA2^;strA.v1^;strB.v1?	-	-	-	-	Mrx;mphA	-	-	sul1;sul2^	-	-	dfrA12	CTX-M-15	-	-	-	-	NA	NA	NA
ERR4920612	ERR4920612	NA	Public	PRJEB33565	Africa	Rwanda	2016	Human	100	0.08	143	349236	5669995	ybt 9; ICEKp3	-	-	-	-	-	KL62	O1/O2v1	aac(6')-Ib-cr.v2;aadA16*;aadA2^;strA.v1^;strB.v1	-	-	qnrB6^	-	Mrx;mphA	-	arr-3	sul1;sul1*;sul2^	-	-	dfrA12;dfrA27	CTX-M-15	-	-	-	-	NA	NA	NA
ERR5056727	ERR5056727	NA	Public	PRJEB42350	Europe	Norway	2016	Human	100	0.04	73	479583	5187623	ybt 9; ICEKp3	-	-	-	-	-	KL62	O1/O2v1	aadA2^;aph3-Ia.v1^;strA.v1^;strB.v1	-	-	-	-	Mrx;mphA	-	-	sul1;sul2^	-	-	dfrA12	-	-	-	-	-	NA	NA	NA
ERR5685285	ERR5685285	NA	Public	PRJEB39293	Asia	Bangladesh	2016	human	100	0.46	214	243225	5638313	-	-	-	-	-	-	KL2	O1/O2v1	aac(3)-IId^;aac(6')-Ib-cr.v2;aadA*;aadA16*;strB.v1	-	-	qnrB1.v2^	-	Mrx;mphA	-	arr-3	sul1;sul1;sul2	tet(A).v1;tet(B).v2*;tetR	-	dfrA27;dfrA7	CTX-M-15	NDM-1	-	-	-	NA	NA	NA
ERR5685377	ERR5685377	NA	Public	PRJEB39293	Asia	Pakistan	2016	human	100	0.14	204	145040	5486271	-	-	-	-	-	-	KL2	O1/O2v1	aac(3)-IId^;aac(6')-Ib-cr.v2;aadA*;aadA16*;aph(3')-VIb*	-	-	qnrB1.v2^	-	Mrx;mphA	-	arr-3	sul1;sul2	tet(A).v1;tet(B).v2*;tetR	-	dfrA14.v2*;dfrA27	-	NDM-1	-	-	-	NA	NA	NA
ERR5685457	ERR5685457	NA	Public	PRJEB39293	Asia	Pakistan	2016	human	100	0.2	207	348645	5641781	-	-	-	-	-	-	KL2	O1/O2v1	aac(3)-IId^;aac(6')-Ib-cr.v2;aadA*;aadA16*;aph(3')-VIb*	-	-	qnrB1.v2^	-	Mrx;mphA	-	arr-3	sul1;sul2	tet(A).v1;tet(B).v2*;tetR	-	dfrA14.v2*;dfrA27	CTX-M-15	NDM-1	-	-	-	NA	NA	NA
ERR5685470	ERR5685470	NA	Public	PRJEB39293	Asia	Pakistan	2016	human	100	0.14	193	364335	5606610	-	-	-	-	-	-	KL2	O1/O2v1	aac(3)-IId^;aac(6')-Ib-cr.v2;aadA*;aph(3')-VIb*	-	-	qnrB1.v2^	-	Mrx;mphA	-	-	sul1;sul2	tet(A).v1;tet(B).v2*;tetR	-	dfrA14.v2*	CTX-M-15	NDM-1	-	-	-	NA	NA	NA
ERR6293930	ERR6293930	NA	Public	PRJEB27256	Europe	Norway	2013	Human	100	0.04	142	314668	5312469	ybt 10; ICEKp4	-	-	-	-	-	KL62	O1/O2v1	strA.v1^;strB.v1	-	-	qnrB1.v2^	-	Mrx;mphA	-	-	sul1;sul2	tet(A).v1	-	dfrA14.v2*;dfrA7	CTX-M-15	-	-	-	-	NA	NA	NA
ERR6294243	ERR6294243	NA	Public	PRJEB27256	Europe	Norway	2012	Human	100	0.09	138	259619	5104796	-	-	-	-	-	-	KL62	O1/O2v1	strA.v1^;strB.v1	-	-	qnrB1.v2^	-	Mrx;mphA	-	-	sul2	-	-	dfrA14.v2*	CTX-M-15	-	-	-	-	NA	NA	NA
ERR6294250	ERR6294250	NA	Public	PRJEB27256	Europe	Norway	2012	Human	100	0.04	156	338100	5310460	ybt 10; ICEKp4	-	-	-	-	-	KL62	O1/O2v1	strA.v1^;strB.v1	-	-	qnrB1.v2^	-	Mrx;mphA	-	-	sul1;sul2	-	-	dfrA14.v2*;dfrA7	CTX-M-15	-	-	-	-	NA	NA	NA
ERR6294260	ERR6294260	NA	Public	PRJEB27256	Europe	Norway	2013	Human	100	0.04	158	218346	5309392	ybt 10; ICEKp4	-	-	-	-	-	KL62	O1/O2v1	strA.v1^;strB.v1	-	-	qnrB1.v2^	-	Mrx;mphA	-	-	sul1;sul2	tet(A).v1	-	dfrA14.v2*;dfrA7	CTX-M-15	-	-	-	-	NA	NA	NA
ERR6294261	ERR6294261	NA	Public	PRJEB27256	Europe	Norway	2013	Human	100	0.04	165	287005	5324142	ybt 10; ICEKp4	-	-	-	-	-	KL62	O1/O2v1	strA.v1^;strB.v1	-	-	qnrB1.v2^	-	Mrx;mphA	-	-	sul1;sul2	tet(A).v1	-	dfrA14.v2*;dfrA7	CTX-M-15	-	-	-	-	NA	NA	NA
ERR6294282	ERR6294282	NA	Public	PRJEB27256	Europe	Norway	2015	Human	99.96	0.04	94	450174	5239916	ybt 9; ICEKp3	-	-	-	-	-	KL62	O1/O2v1	aadA2^;strA.v1^;strB.v1	-	-	-	-	Mrx;mphA	-	-	sul1;sul2^	-	-	dfrA12	SHV-2	-	-	-	-	NA	NA	NA
ERR7472350	ERR7472350	NA	Public	PRJEB48990	Europe	United Kingdom	2017	human	100	0.56	152	318180	5427758	ybt 14; ICEKp5	-	-	-	-	-	KL62	O1/O2v1	aac(3)-IIa.v1^;aac(6')-Ib-cr.v2	-	-	-	-	-	-	-	-	-	-	-	CTX-M-15	OXA-244	-	-	GyrA-83Y	NA	NA	NA
ERR7472398	ERR7472398	NA	Public	PRJEB48990	Europe	United Kingdom	2018	human	99.9	0.57	223	249057	5603473	ybt 14; ICEKp5	-	-	-	-	-	KL62	O1/O2v1	aac(3)-IIa.v1^;aac(6')-Ib-cr.v2;strB.v1	-	-	qnrB2.v1^	-	-	-	-	sul1;sul2*	tet(D)	-	dfrA19*	CTX-M-15	KPC-2	-	-	GyrA-83Y	NA	NA	NA
ERR10030683	ERR10030683	NA	Public	PRJEB38289	Europe	Portugal	1982	Human	99.7	0.2	373	348389	5425375	-	-	-	-	-	-	KL62	O1/O2v1	aac(3)-IIa.v1^;aac(6')-Ib-cr.v2;strA.v1^;strB.v1	-	-	-	-	-	-	-	-	tet(A).v1	-	-	CTX-M-15	-	-	-	GyrA-83Y	NA	NA	NA
ERR10230799	ERR10230799	NA	Public	PRJEB56212	Africa	Congo	2014	Human	100	0.52	204	418680	5512576	ybt 14; ICEKp12	-	-	-	-	-	KL62	O1/O2v1	aac(3)-IIa.v1^;aac(6')-Ib-cr.v2;aadA16*;strA.v1*;strB.v1*	-	-	qnrB6^	-	-	catII.2*	arr-3	sul1;sul1;sul2	tet(A).v1	-	dfrA27	CTX-M-15	-	-	-	GyrA-83Y	NA	NA	NA
ERR10286618	ERR10286618	NA	Public	PRJEB56212	Africa	Congo	2014	Human	100	0.16	144	323439	5473155	ybt 14; ICEKp12	-	-	-	-	-	KL62	O1/O2v1	aac(3)-IIa.v1^;aac(6')-Ib-cr.v2;aadA16*;strA.v1*;strB.v1*	-	-	qnrB6^	-	-	catII.2*	arr-3	sul1;sul1;sul2	tet(A).v1	-	dfrA27	CTX-M-15	-	-	-	GyrA-83Y	NA	NA	NA
ERR10922577	ERR10922577	NA	Public	PRJEB59975	Asia	Iran	2016	Human	100	0.1	296	258728	5401750	-	-	-	-	-	-	KL2	O1/O2v1	strA.v1^;strB.v1	-	-	qnrB1.v2^	-	Mrx;mphA	-	-	sul1;sul2	-	-	dfrA14.v2*;dfrA7	CTX-M-15	OXA-48	-	-	-	NA	NA	NA
ERR10922584	ERR10922584	NA	Public	PRJEB59975	Asia	Iran	2016	Human	100	0.04	343	258874	5469692	ybt 10; ICEKp4	-	-	-	-	-	KL2	O1/O2v1	strA.v1^;strB.v1	-	-	qnrB1.v2^	-	Mrx;mphA	-	-	sul1;sul2	-	-	dfrA14.v2*;dfrA7	CTX-M-15	OXA-48	-	-	-	NA	NA	NA
ERR10922590	ERR10922590	NA	Public	PRJEB59975	Asia	Iran	2016	Human	100	0.13	343	242947	5458897	ybt 10; ICEKp4	-	-	-	-	-	KL2	O1/O2v1	strA.v1^;strB.v1	-	-	qnrB1.v2^	-	Mrx;mphA	-	-	sul1;sul2	-	-	dfrA14.v2*;dfrA7	CTX-M-15	OXA-48	-	-	-	NA	NA	NA
ERR11592826	ERR11592826	NA	Public	PRJEB63349	Europe	Spain	2018	human	99.4	0.33	214	156030	5382054	ybt 9; ICEKp3	-	-	-	-	-	KL62	O1/O2v1	aadA1.v1^;aadA2^;aph3-Ia.v1^;strA.v1^;strB.v1	-	-	-	-	Mrx;mphA;mphE.v2;msrE	catA1^	-	sul1;sul2^	-	-	dfrA12;dfrB1	-	VIM-1	-	-	-	NA	NA	NA
ERR11748518	ERR11748518	NA	Public	PRJEB63361	Africa	South Africa	2020	human	100	0.26	200	469517	5550968	ybt 10; ICEKp4	-	-	-	-	-	KL62	O1/O2v1	aac(3)-IIa.v1^;aac(6')-Ib-cr.v2;aadA2^;armA;strA.v1^;strB.v1	-	-	-	-	Mrx;mphA;mphE.v2;msrE	-	-	sul1;sul2^	-	-	dfrA12	CTX-M-15	OXA-181	-	-	GyrA-83Y	NA	NA	NA
ERR11748519	ERR11748519	NA	Public	PRJEB63361	Africa	South Africa	2020	human	100	0.25	204	296604	5552823	ybt 10; ICEKp4	-	-	-	-	-	KL62	O1/O2v1	aac(3)-IIa.v1^;aac(6')-Ib-cr.v2;aadA2^;armA;strA.v1^;strB.v1	-	-	-	-	Mrx;mphA;mphE.v2;msrE	-	-	sul1;sul2^	-	-	dfrA12	CTX-M-15	OXA-181	-	-	GyrA-83Y	NA	NA	NA
ERR11748520	ERR11748520	NA	Public	PRJEB63361	Africa	South Africa	2020	human	100	0.38	285	296482	5577396	ybt 10; ICEKp4	-	-	-	-	-	KL62	O1/O2v1	aac(3)-IIa.v1^;aac(6')-Ib-cr.v2;aadA2^;armA;strA.v1^;strB.v1	-	-	-	-	Mrx;mphA;mphE.v2;msrE	-	-	sul1;sul2^	-	-	dfrA12	CTX-M-15	OXA-181	-	-	GyrA-83Y	NA	NA	NA
ERR11748523	ERR11748523	NA	Public	PRJEB63361	Africa	South Africa	2020	human	100	0.23	205	469341	5554486	ybt 10; ICEKp4	-	-	-	-	-	KL62	O1/O2v1	aac(3)-IIa.v1^;aac(6')-Ib-cr.v2;aadA2^;armA;strA.v1^;strB.v1	-	-	-	-	Mrx;mphA;mphE.v2;msrE	-	-	sul1;sul2^	-	-	dfrA12	CTX-M-15	OXA-181	-	-	GyrA-83Y	NA	NA	NA
ERR11748524	ERR11748524	NA	Public	PRJEB63361	Africa	South Africa	2020	human	100	0.23	224	290330	5555367	ybt 10; ICEKp4	-	-	-	-	-	KL62	O1/O2v1	aac(3)-IIa.v1^;aac(6')-Ib-cr.v2;aadA2^;armA;strA.v1^;strB.v1	-	-	-	-	Mrx;mphA;mphE.v2;msrE	-	-	sul1;sul2^	-	-	dfrA12	CTX-M-15	OXA-181	-	-	GyrA-83Y	NA	NA	NA
ERR11748653	ERR11748653	NA	Public	PRJEB63361	Africa	South Africa	2019	human	100	0.04	264	311757	5477478	ybt 10; ICEKp4	-	-	-	-	-	KL62	O1/O2v1	aac(3)-IIa.v1^;aac(6')-Ib-cr.v2;aadA2^;strA.v1^;strB.v1	-	-	-	-	Mrx;mphA	-	-	sul1;sul2^	-	-	dfrA12	CTX-M-15	OXA-48	-	-	GyrA-83Y	NA	NA	NA
ERR11748861	ERR11748861	NA	Public	PRJEB63361	Africa	South Africa	2019	human	100	0.29	251	310915	5565418	ybt 10; ICEKp4	-	-	-	-	-	KL62	O1/O2v1	aac(3)-IIa.v1^;aac(6')-Ib-cr.v2;aadA2^;armA;strA.v1^;strB.v1	-	-	-	-	Mrx;mphA;mphE.v2;msrE	-	-	sul1;sul2^	-	-	dfrA12	CTX-M-15	OXA-181	-	-	GyrA-83Y	NA	NA	NA
ERR11748882	ERR11748882	NA	Public	PRJEB63361	Africa	South Africa	2020	human	100	0.23	187	348393	5560859	ybt 10; ICEKp4	-	-	-	-	-	KL62	O1/O2v1	aac(3)-IIa.v1^;aac(6')-Ib-cr.v2;aadA2^;armA;strA.v1^;strB.v1	-	-	-	-	Mrx;mphA;mphE.v2;msrE	-	-	sul1;sul2^	-	-	dfrA12	CTX-M-15	OXA-181	-	-	GyrA-83Y	NA	NA	NA
ERR11748884	ERR11748884	NA	Public	PRJEB63361	Africa	South Africa	2020	human	100	0.29	200	348511	5550445	ybt 10; ICEKp4	-	-	-	-	-	KL62	O1/O2v1	aac(3)-IIa.v1^;aac(6')-Ib-cr.v2;aadA2^;armA;strA.v1^;strB.v1	-	-	-	-	Mrx;mphA;mphE.v2;msrE	-	-	sul1;sul2^	-	-	dfrA12	CTX-M-15	OXA-181	-	-	GyrA-83Y	NA	NA	NA
ERR11748885	ERR11748885	NA	Public	PRJEB63361	Africa	South Africa	2020	human	99.96	0.33	225	277208	5553174	ybt 10; ICEKp4	-	-	-	-	-	KL62	O1/O2v1	aac(3)-IIa.v1^;aac(6')-Ib-cr.v2;aadA2^;armA;strA.v1^;strB.v1?	-	-	-	-	Mrx;mphA;mphE.v2;msrE	-	-	sul1;sul2^	-	-	dfrA12	CTX-M-15	OXA-181	-	-	GyrA-83Y	NA	NA	NA
ERR11748886	ERR11748886	NA	Public	PRJEB63361	Africa	South Africa	2020	human	100	0.23	174	277208	5545717	ybt 10; ICEKp4	-	-	-	-	-	KL62	O1/O2v1	aac(3)-IIa.v1^;aac(6')-Ib-cr.v2;aadA2^;armA;strA.v1^;strB.v1*	-	-	-	-	Mrx;mphA;mphE.v2;msrE	-	-	sul1;sul2^	-	-	dfrA12	CTX-M-15	OXA-181	-	-	GyrA-83Y	NA	NA	NA
ERR11748888	ERR11748888	NA	Public	PRJEB63361	Africa	South Africa	2020	human	100	0.29	214	296598	5555300	ybt 10; ICEKp4	-	-	-	-	-	KL62	O1/O2v1	aac(3)-IIa.v1^;aac(6')-Ib-cr.v2;aadA2^;armA;strA.v1^;strB.v1?	-	-	-	-	Mrx;mphA;mphE.v2;msrE	-	-	sul1;sul2^	-	-	dfrA12	CTX-M-15	OXA-181	-	-	GyrA-83Y	NA	NA	NA
ERR11748889	ERR11748889	NA	Public	PRJEB63361	Africa	South Africa	2020	human	100	0.33	210	266510	5553388	ybt 10; ICEKp4	-	-	-	-	-	KL62	O1/O2v1	aac(3)-IIa.v1^;aac(6')-Ib-cr.v2;aadA2^;armA;strA.v1^;strB.v1	-	-	-	-	Mrx;mphA;mphE.v2;msrE	-	-	sul1;sul2^	-	-	dfrA12	CTX-M-15	OXA-181	-	-	GyrA-83Y	1	NA	NA
ERR11748890	ERR11748890	NA	Public	PRJEB63361	Africa	South Africa	2020	human	100	0.29	230	296967	5560877	ybt 10; ICEKp4	-	-	-	-	-	KL62	O1/O2v1	aac(3)-IIa.v1^;aac(6')-Ib-cr.v2;aadA2^;armA;strA.v1^;strB.v1	-	-	-	-	Mrx;mphA;mphE.v2;msrE	-	-	sul1;sul2^	-	-	dfrA12	CTX-M-15	OXA-181	-	-	GyrA-83Y	NA	NA	NA
ERR11748891	ERR11748891	NA	Public	PRJEB63361	Africa	South Africa	2020	human	100	0.36	178	278012	5545400	ybt 10; ICEKp4	-	-	-	-	-	KL62	O1/O2v1	aac(3)-IIa.v1^;aac(6')-Ib-cr.v2;aadA2^;armA;strA.v1^;strB.v1	-	-	-	-	Mrx;mphA;mphE.v2;msrE	-	-	sul1;sul2^	-	-	dfrA12	CTX-M-15	OXA-181	-	-	GyrA-83Y	1	NA	NA
ERR11748893	ERR11748893	NA	Public	PRJEB63361	Africa	South Africa	2020	human	100	0.23	208	277904	5554447	ybt 10; ICEKp4	-	-	-	-	-	KL62	O1/O2v1	aac(3)-IIa.v1^;aac(6')-Ib-cr.v2;aadA2^;armA;strA.v1^;strB.v1	-	-	-	-	Mrx;mphA;mphE.v2;msrE	-	-	sul1;sul2^	-	-	dfrA12	CTX-M-15	OXA-181	-	-	GyrA-83Y	0.94992	NA	NA
ERR11748894	ERR11748894	NA	Public	PRJEB63361	Africa	South Africa	2020	human	100	0.23	209	277210	5548456	ybt 10; ICEKp4	-	-	-	-	-	KL62	O1/O2v1	aac(3)-IIa.v1^;aac(6')-Ib-cr.v2;aadA2^;armA;strA.v1^;strB.v1	-	-	-	-	Mrx;mphA;mphE.v2;msrE	-	-	sul1;sul2^	-	-	dfrA12	CTX-M-15	OXA-181	-	-	GyrA-83Y	NA	NA	NA
ERR11748895	ERR11748895	NA	Public	PRJEB63361	Africa	South Africa	2020	human	100	0.23	221	277904	5555591	ybt 10; ICEKp4	-	-	-	-	-	KL62	O1/O2v1	aac(3)-IIa.v1^;aac(6')-Ib-cr.v2;aadA2^;armA;strA.v1^;strB.v1	-	-	-	-	Mrx;mphA;mphE.v2;msrE	-	-	sul1;sul2^	-	-	dfrA12	CTX-M-15	OXA-181	OmpK36_c25t	-	GyrA-83Y	1	NA	NA
ERR11748896	ERR11748896	NA	Public	PRJEB63361	Africa	South Africa	2020	human	100	0.33	237	277208	5548378	ybt 10; ICEKp4	-	-	-	-	-	KL62	O1/O2v1	aac(3)-IIa.v1^;aac(6')-Ib-cr.v2;aadA2^;armA;strA.v1^;strB.v1?	-	-	-	-	Mrx;mphA;mphE.v2;msrE	-	-	sul1;sul2^	-	-	dfrA12	CTX-M-15	OXA-181	-	-	GyrA-83Y	1	NA	NA
SRR13873204	SRR13873204	NA	Public	PRJNA577535	Asia	Singapore	2017	Human	100	0.04	143	348641	5444685	-	-	-	-	-	-	KL62	O1/O2v1	aac(3)-IIa.v1^;aac(6')-Ib-cr.v2;strA.v1^;strB.v1?	-	-	-	-	Mrx;mphA	catA1^	-	sul2^	tet(A).v1	-	dfrA12	CTX-M-15	KPC-2	-	-	GyrA-83Y	NA	NA	NA
SRR19561615	SRR19561615	NA	Public	PRJNA797179	Oceania	Australia	2020	Human	100	0.24	303	94394	5443454	ybt 8; ICEKp9	-	-	-	-	-	KL62	O1/O2v1	aac(3)-IIa.v1^;aac(6')-Ib-cr.v2;aadA2^;rmtB	-	-	-	-	Mrx;mphA*	-	-	sul1	tet(A).v1	-	dfrA12	CTX-M-15	NDM-5	OmpK36-86%	-	GyrA-83Y	NA	NA	NA
SRR19743820	SRR19743820	NA	Public	PRJNA845975	Asia	Bangladesh	2019	Human	100	0.64	306	101185	5693644	ybt 9; ICEKp3	-	-	-	-	-	KL62	O1/O2v1	aac(3)-IIa.v1^;aadA2^;rmtB;strA.v1^;strB.v1	-	-	qnrS1	-	Mrx;mphA*	-	-	sul1;sul2	tet(A).v1	-	dfrA12	CTX-M-15	NDM-5	OmpK35-16%	-	GyrA-83Y	0.944151	NA	NA
SRR19743821	SRR19743821	NA	Public	PRJNA845975	Asia	Bangladesh	2020	Human	100	0.64	214	315617	5642391	ybt 9; ICEKp3	-	-	-	-	-	KL62	O1/O2v1	aac(3)-IIa.v1^;aadA2^;rmtB	-	-	qnrS1	-	Mrx;ermB.v1*;mphA*	-	-	sul1	tet(A).v1	-	dfrA12	CTX-M-15	NDM-5	OmpK35-16%;OmpK36GD	-	GyrA-83Y	0.945298	NA	NA
SRR19743815	SRR19743815	NA	Public	PRJNA845975	Asia	Bangladesh	2020	Human	100	0.68	245	277240	5833093	ybt 9; ICEKp3	-	-	-	-	-	KL62	O1/O2v1	aac(3)-IIa.v1^;aadA2^;rmtB	-	-	qnrS1	-	Mrx;ermB.v1*;mphA*	-	-	sul1	tet(A).v1	-	dfrA12	CTX-M-15	NDM-5	OmpK35-16%;OmpK36GD	-	GyrA-83Y	0.0667248	NA	NA
SRR19743685	SRR19743685	NA	Public	PRJNA845975	Asia	Bangladesh	2020	Human	100	0.34	193	296484	5519880	ybt 9; ICEKp3	-	-	-	-	-	KL62	O1/O2v1	aadA2^;rmtB	-	-	qnrS1	-	Mrx;ermB.v1*;mphA*	-	-	sul1	tet(A).v1	-	dfrA12	CTX-M-15	NDM-5	OmpK35-16%	-	GyrA-83Y	1	NA	NA
SRR19743987	SRR19743987	NA	Public	PRJNA845975	Asia	Bangladesh	2021	Human	100	0.68	187	297079	5814777	ybt 9; ICEKp3	-	-	-	-	-	KL62	O1/O2v1	aac(3)-IIa.v1^;aadA2^;rmtB	-	-	qnrS1	-	Mrx;ermB.v1*;mphA*	-	-	sul1	tet(A).v1	-	dfrA12	CTX-M-15	NDM-5	OmpK35-16%;OmpK36GD	-	GyrA-83Y	1	NA	NA
SRR19743983	SRR19743983	NA	Public	PRJNA845975	Asia	Bangladesh	2021	Human	100	0.68	206	277307	5816981	ybt 9; ICEKp3	-	-	-	-	-	KL62	O1/O2v1	aac(3)-IIa.v1^;aadA2^;rmtB	-	-	qnrS1	-	Mrx;ermB.v1*;mphA*	-	-	sul1	tet(A).v1	-	dfrA12	CTX-M-15	NDM-5	OmpK35-16%;OmpK36GD	-	GyrA-83Y	1	NA	NA
SRR19743978	SRR19743978	NA	Public	PRJNA845975	Asia	Bangladesh	2021	Human	100	0.3	248	315359	5511882	ybt 9; ICEKp3	-	-	-	-	-	KL62	O1/O2v1	aac(3)-IIa.v1^;aadA2^;rmtB	-	-	-	-	Mrx;ermB.v1*;mphA*	-	-	sul1	tet(A).v1	-	dfrA12	CTX-M-15	NDM-5	OmpK35-16%	-	GyrA-83Y	1	NA	NA
SRR19743975	SRR19743975	NA	Public	PRJNA845975	Asia	Bangladesh	2020	Human	100	0.68	197	315596	5830633	ybt 9; ICEKp3	-	-	-	-	-	KL62	O1/O2v1	aac(3)-IIa.v1^;aadA2^;rmtB	-	-	qnrS1	-	Mrx;ermB.v1*;mphA*	-	-	sul1	tet(A).v1	-	dfrA12	CTX-M-15	NDM-5	OmpK35-16%;OmpK36GD	-	GyrA-83Y	NA	NA	NA
SRR19743972	SRR19743972	NA	Public	PRJNA845975	Asia	Bangladesh	2021	Human	100	0.59	240	296685	5714884	ybt 9; ICEKp3	-	-	-	-	-	KL62	O1/O2v1	aac(3)-IIa.v1^;aadA2^;rmtB	-	-	qnrS1	-	Mrx;ermB.v1*;mphA*	-	-	sul1	tet(A).v1	-	dfrA12	CTX-M-15	NDM-5	OmpK35-16%;OmpK36GD	-	GyrA-83Y	NA	NA	NA
SRR19743965	SRR19743965	NA	Public	PRJNA845975	Asia	Bangladesh	2021	Human	100	0.3	229	315575	5511534	ybt 9; ICEKp3	-	-	-	-	-	KL62	O1/O2v1	aac(3)-IIa.v1^;aadA2^;rmtB	-	-	-	-	Mrx;ermB.v1*;mphA*	-	-	sul1	tet(A).v1	-	dfrA12	CTX-M-15	NDM-5	OmpK35-16%	-	GyrA-83Y	NA	NA	NA
SRR19743959	SRR19743959	NA	Public	PRJNA845975	Asia	Bangladesh	2021	Human	100	0.59	213	474231	5717529	ybt 9; ICEKp3	-	-	-	-	-	KL62	O1/O2v1	aac(3)-IIa.v1^;aadA2^;rmtB	-	-	qnrS1	-	Mrx;ermB.v1*;mphA*	-	-	sul1	tet(A).v1	-	dfrA12	CTX-M-15	NDM-5	OmpK35-16%;OmpK36GD	-	GyrA-83Y	NA	NA	NA
SRR19743888	SRR19743888	NA	Public	PRJNA845975	Asia	Bangladesh	2020	Human	100	0.76	179	489429	5830445	ybt 9; ICEKp3	-	-	-	-	-	KL62	O1/O2v1	aac(3)-IIa.v1^;aadA2^;rmtB	-	-	qnrS1	-	Mrx;ermB.v1*;mphA*	-	-	sul1	tet(A).v1	-	dfrA12	CTX-M-15	NDM-5	OmpK35-16%;OmpK36GD	-	GyrA-83Y	NA	NA	NA
SRR19743887	SRR19743887	NA	Public	PRJNA845975	Asia	Bangladesh	2020	Human	100	0.39	199	348779	5754634	ybt 9; ICEKp3	-	-	-	-	-	KL62	O1/O2v1	aac(3)-IIa.v1^;aadA2^;rmtB	-	-	qnrS1	-	Mrx;ermB.v1*;mphA*	-	-	sul1	tet(A).v1	-	dfrA12	CTX-M-15	NDM-5	OmpK35-16%;OmpK36GD	-	GyrA-83Y	NA	NA	NA
SRR19743927	SRR19743927	NA	Public	PRJNA845975	Asia	Bangladesh	2019	Human	100	0.34	171	348402	5518512	ybt 9; ICEKp3	-	-	-	-	-	KL62	O1/O2v1	aadA2^;rmtB	-	-	qnrS1	-	Mrx;ermB.v1*;mphA*	-	-	sul1	tet(A).v1	-	dfrA12	CTX-M-15	NDM-5	OmpK35-16%	-	GyrA-83Y	NA	NA	NA
SRR19743859	SRR19743859	NA	Public	PRJNA845975	Asia	Bangladesh	2020	Human	100	0.34	193	303734	5523272	ybt 9; ICEKp3	-	-	-	-	-	KL62	O1/O2v1	aac(3)-IIa.v1^;aadA2^;rmtB	-	-	qnrS1	-	Mrx;ermB.v1*;mphA*	-	-	sul1	tet(A).v1	-	dfrA12	CTX-M-15	NDM-5	OmpK35-16%	-	GyrA-83Y	#N/A	#N/A	#N/A
SRR19743857	SRR19743857	NA	Public	PRJNA845975	Asia	Bangladesh	2019	Human	100	0.3	170	501466	5493856	ybt 9; ICEKp3	-	-	-	-	-	KL62	O1/O2v1	aac(3)-IIa.v1^;aadA2^;rmtB;strA.v1^;strB.v1	-	-	qnrS1	-	Mrx;ermB.v1*;mphA*	-	-	sul1;sul2	tet(A).v1	-	dfrA12	CTX-M-15	NDM-5	OmpK35-16%	-	GyrA-83Y	NA	NA	NA
SRR19743847	SRR19743847	NA	Public	PRJNA845975	Asia	Bangladesh	2019	Human	100	0.3	200	296484	5503980	ybt 9; ICEKp3	-	-	-	-	-	KL62	O1/O2v1	aac(3)-IIa.v1^;aadA2^;rmtB;strA.v1^;strB.v1	-	-	qnrS1	-	Mrx;ermB.v1*;mphA*	-	-	sul1;sul2	tet(A).v1	-	dfrA12	CTX-M-15	NDM-5	OmpK35-16%	-	GyrA-83Y	NA	NA	NA
SRR19744011	SRR19744011	NA	Public	PRJNA845975	Asia	Bangladesh	2011	Human	100	0.28	143	307427	5294820	ybt 10; ICEKp4	-	-	-	-	-	KL62	O1/O2v1	aac(3)-IIa.v1^;aac(6')-Ib-cr.v2^;strA.v1^	-	-	-	-	-	-	-	sul2^	tet(A).v1	-	-	CTX-M-15	-	-	-	GyrA-83Y	NA	NA	NA
SRR19743724	SRR19743724	NA	Public	PRJNA845975	Asia	Bangladesh	2008	Human	100	0.23	196	247989	5601151	ybt 10; ICEKp4	-	-	-	-	-	KL62	O1/O2v1	aac(6')-Ib7*;armA;sat-2;strA.v1^;strB.v1	-	-	-	-	mphE.v2;msrE^	-	-	sul1;sul1;sul2^	-	-	dfrA1.v1	CTX-M-15;VEB-5	-	-	-	GyrA-83Y	NA	NA	NA
SRR19743704	SRR19743704	NA	Public	PRJNA845975	Asia	Bangladesh	2006	Human	100	0.28	156	501450	5608666	ybt 10; ICEKp4	-	-	-	-	-	KL62	O1/O2v1	aac(3)-IIa.v1^;aac(6')-Ib-cr.v2;strA.v1^;strB.v1	-	-	-	-	Mrx;mphA	-	-	sul1;sul2^	tet(A).v1	-	-	CTX-M-15	-	OmpK35-48%	-	GyrA-83Y	NA	NA	NA
SRR19743768	SRR19743768	NA	Public	PRJNA845975	Asia	Bangladesh	2010	Human	100	0.04	125	501243	5218072	ybt 14; ICEKp12	-	-	-	-	-	KL62	O1/O2v1	aac(3)-IIa.v1^;aac(6')-Ib-cr.v2	-	-	-	-	-	-	-	-	tet(A).v1	-	-	CTX-M-15	-	-	-	GyrA-83Y	NA	NA	NA
SRR19743766	SRR19743766	NA	Public	PRJNA845975	Asia	Bangladesh	2010	Human	100	0.04	129	501366	5218491	ybt 14; ICEKp12	-	-	-	-	-	KL62	O1/O2v1	aac(3)-IIa.v1^;aac(6')-Ib-cr.v2	-	-	-	-	-	-	-	-	tet(A).v1	-	-	CTX-M-15	-	-	-	GyrA-83Y	NA	NA	NA
SRR19743760	SRR19743760	NA	Public	PRJNA845975	Asia	Bangladesh	2007	Human	100	0.94	226	469329	5901203	ybt 10; ICEKp4	-	iuc 1	-	-	rmpA2_8*	KL62	O1/O2v1	aac(3)-IIa.v1^;aac(6')-Ib-cr.v2;strA.v1^;strB.v1	-	-	-	-	Mrx;mphA	-	-	sul1;sul2^	tet(A).v1	-	-	CTX-M-15	-	OmpK35-48%	-	GyrA-83Y	NA	NA	NA
SRR19743752	SRR19743752	NA	Public	PRJNA845975	Asia	Bangladesh	2010	Human	100	0.04	150	581439	5224847	ybt 14; ICEKp12	-	-	-	-	-	KL62	O1/O2v1	aac(3)-IIa.v1^;aac(6')-Ib-cr.v2	-	-	-	-	-	-	-	-	tet(A).v1	-	-	CTX-M-15	-	-	-	GyrA-83Y	NA	NA	NA
SRR19743835	SRR19743835	NA	Public	PRJNA845975	Asia	Bangladesh	2007	Human	100	1.09	251	348402	5906076	ybt 10; ICEKp4	-	iuc 1	-	-	rmpA2_8*	KL62	O1/O2v1	aac(3)-IIa.v1^;aac(6')-Ib-cr.v2;strA.v1^;strB.v1	-	-	-	-	Mrx;mphA	-	-	sul1;sul2^	tet(A).v1	-	-	CTX-M-15	-	OmpK35-48%	-	GyrA-83Y	NA	NA	NA
SRR19743834	SRR19743834	NA	Public	PRJNA845975	Asia	Bangladesh	2007	Human	100	0.94	210	348284	5894925	ybt 10; ICEKp4	-	iuc 1	-	-	rmpA2_8*	KL62	O1/O2v1	aac(3)-IIa.v1^;aac(6')-Ib-cr.v2;strA.v1^;strB.v1	-	-	-	-	Mrx;mphA	-	-	sul1;sul2^	tet(A).v1	-	-	CTX-M-15	-	OmpK35-48%	-	GyrA-83Y	NA	NA	NA
SRR19743832	SRR19743832	NA	Public	PRJNA845975	Asia	Bangladesh	2006	Human	100	0.94	216	362314	5900416	ybt 10; ICEKp4	-	iuc 1	-	-	rmpA2_8*	KL62	O1/O2v1	aac(3)-IIa.v1^;aac(6')-Ib-cr.v2;strA.v1^;strB.v1	-	-	-	-	Mrx;mphA	-	-	sul1;sul2^	tet(A).v1	-	-	CTX-M-15	-	OmpK35-48%	-	GyrA-83Y	NA	NA	NA
SRR19750722	SRR19750722	NA	Public	PRJNA845975	Asia	Bangladesh	2007	Human	100	1	221	468346	5897467	ybt 10; ICEKp4	-	iuc 1	-	-	rmpA2_8*	KL62	O1/O2v1	aac(3)-IIa.v1^;aac(6')-Ib-cr.v2;strA.v1^;strB.v1	-	-	-	-	Mrx;mphA	-	-	sul1	tet(A).v1	-	-	CTX-M-15	-	OmpK35-48%	-	GyrA-83Y	NA	NA	NA
SRR19750754	SRR19750754	NA	Public	PRJNA845975	Asia	Bangladesh	2007	Human	100	0.94	225	362329	5901319	ybt 10; ICEKp4	-	iuc 1	-	-	rmpA2_8*	KL62	O1/O2v1	aac(3)-IIa.v1^;aac(6')-Ib-cr.v2;strA.v1^;strB.v1	-	-	-	-	Mrx;mphA	-	-	sul1;sul2^	tet(A).v1	-	-	CTX-M-15	-	OmpK35-48%	-	GyrA-83Y	NA	NA	NA
SRR19750750	SRR19750750	NA	Public	PRJNA845975	Asia	Bangladesh	2006	Human	100	0.94	212	368650	5899534	ybt 10; ICEKp4	-	iuc 1	-	-	rmpA2_8*	KL62	O1/O2v1	aac(3)-IIa.v1^;aac(6')-Ib-cr.v2;strA.v1^;strB.v1	-	-	-	-	Mrx;mphA	-	-	sul1;sul2^	tet(A).v1	-	-	CTX-M-15	-	OmpK35-48%	-	GyrA-83Y	NA	NA	NA
SRR19750745	SRR19750745	NA	Public	PRJNA845975	Asia	Bangladesh	2007	Human	100	0.94	245	491840	5904899	ybt 10; ICEKp4	-	iuc 1	-	-	rmpA2_8*	KL62	O1/O2v1	aac(3)-IIa.v1^;aac(6')-Ib-cr.v2;strA.v1^;strB.v1	-	-	-	-	Mrx;mphA	-	-	sul1;sul2^	tet(A).v1	-	-	CTX-M-15	-	OmpK35-48%	-	GyrA-83Y	NA	NA	NA
SRR19750736	SRR19750736	NA	Public	PRJNA845975	Asia	Bangladesh	2007	Human	100	0.94	234	368649	5897928	ybt 10; ICEKp4	-	iuc 1	-	-	rmpA2_8*	KL62	O1/O2v1	aac(3)-IIa.v1^;aac(6')-Ib-cr.v2;strA.v1^;strB.v1	-	-	-	-	Mrx;mphA	-	-	sul1;sul2^	tet(A).v1	-	-	CTX-M-15	-	OmpK35-48%	-	GyrA-83Y	NA	NA	NA
SRR19750730	SRR19750730	NA	Public	PRJNA845975	Asia	Bangladesh	2006	Human	100	0.94	213	469330	5897926	ybt 10; ICEKp4	-	iuc 1	-	-	rmpA2_8*	KL62	O1/O2v1	aac(3)-IIa.v1^;aac(6')-Ib-cr.v2;strA.v1^;strB.v1	-	-	-	-	Mrx;mphA	-	-	sul1;sul2^	tet(A).v1	-	-	CTX-M-15	-	OmpK35-48%	-	GyrA-83Y	NA	NA	NA
SRR19952208	SRR19952208	NA	Public	PRJNA845975	Asia	Bangladesh	2020	Human	100	0.34	183	338755	5521960	ybt 9; ICEKp3	-	-	-	-	-	KL62	O1/O2v1	aac(3)-IIa.v1^;aadA2^;rmtB	-	-	qnrS1	-	Mrx;ermB.v1*;mphA*	-	-	sul1	tet(A).v1	-	dfrA12	CTX-M-15	NDM-5	OmpK35-16%	-	GyrA-83Y	NA	NA	NA
SRR19952197	SRR19952197	NA	Public	PRJNA845975	Asia	Bangladesh	2008	Human	100	0.95	304	209622	5712695	ybt 10; ICEKp4	-	iuc 1	-	-	rmpA2_8*	KL62	O1/O2v1	aac(3)-IId^;armA;sat-2;strA.v1^;strB.v1	-	-	qnrB1.v1	-	mphE.v2;msrE	catII.2*;floR.v2*	-	sul1;sul2^	tet(D)	-	dfrA1.v1	SHV-12;VEB-5	-	-	-	GyrA-83Y	NA	NA	NA
SRR19952188	SRR19952188	NA	Public	PRJNA845975	Asia	Bangladesh	2006	Human	100	0.94	211	491840	5926149	ybt 10; ICEKp4	-	iuc 1	-	-	rmpA2_8*	KL62	O1/O2v1	aac(3)-IId^;armA;strA.v1^;strB.v1	-	-	-	-	Mrx;mphA;mphE.v2;msrE	-	-	sul1;sul2^	-	-	dfrA12	CTX-M-15	-	OmpK35-48%	-	GyrA-83Y	NA	NA	NA
SRR19952176	SRR19952176	NA	Public	PRJNA845975	Asia	Bangladesh	2006	Human	100	1	229	491840	5901215	ybt 10; ICEKp4	-	iuc 1	-	-	rmpA2_8*	KL62	O1/O2v1	aac(3)-IIa.v1^;aac(6')-Ib-cr.v2;strA.v1^;strB.v1	-	-	-	-	Mrx;mphA	-	-	sul1;sul2^	tet(A).v1	-	-	CTX-M-15	-	OmpK35-48%	-	GyrA-83Y	NA	NA	NA
SRR19952171	SRR19952171	NA	Public	PRJNA845975	Asia	Bangladesh	2006	Human	100	0.94	233	361926	5901434	ybt 10; ICEKp4	-	iuc 1	-	-	rmpA2_8*	KL62	O1/O2v1	aac(3)-IIa.v1^;aac(6')-Ib-cr.v2;strA.v1^;strB.v1	-	-	-	-	Mrx;mphA	-	-	sul1;sul2^	tet(A).v1	-	-	CTX-M-15	-	OmpK35-48%	-	GyrA-83Y	NA	NA	NA
SRR19952170	SRR19952170	NA	Public	PRJNA845975	Asia	Bangladesh	2010	Human	100	0.04	128	501366	5225585	ybt 14; ICEKp12	-	-	-	-	-	KL62	O1/O2v1	aac(3)-IIa.v1^;aac(6')-Ib-cr.v2;strA.v1^;strB.v1	-	-	-	-	-	-	-	sul2^	tet(A).v1	-	-	CTX-M-15	-	-	-	GyrA-83Y	NA	NA	NA
SRR19952168	SRR19952168	NA	Public	PRJNA845975	Asia	Bangladesh	2006	Human	100	0.94	303	491840	5918573	ybt 10; ICEKp4	-	iuc 1	-	-	rmpA2_8*	KL62	O1/O2v1	aac(3)-IIa.v1^;aac(6')-Ib-cr.v2;strA.v1^;strB.v1	-	-	-	-	Mrx;mphA	-	-	sul1;sul2^	tet(A).v1	-	-	CTX-M-15	-	OmpK35-48%	-	GyrA-83Y	NA	NA	NA
SRR21871735	SRR21871735	NA	Public	PRJNA288601	North America	USA	2022	Human	100	0.29	121	544655	5515306	ybt 9; ICEKp3	-	-	-	-	-	KL62	O1/O2v1	aac(3)-IIa.v1^;aadA2^;rmtB	-	-	qnrS1	-	-	-	-	sul1	tet(A).v1	-	dfrA12	CTX-M-15	NDM-5	OmpK35-16%;OmpK36GD	-	GyrA-83Y	NA	NA	NA
SRR24202176	SRR24202176	NA	Public	PRJNA956822	Asia	China	2022	NA	100	1.49	348	202611	5760809	ybt 14; ICEKp5	-	iuc 1	-	-	-	KL62	O1/O2v1	aac(6')-Ib-cr.v2;strA.v1^;strB.v1	-	-	qnrS1	-	-	catA1^	-	sul2^	-	-	-	CTX-M-15	KPC-2	-	-	GyrA-83Y	NA	NA	NA
SRR25565286	SRR25565286	NA	Public	PRJNA473419	Africa	Ghana	2015	Human	100	0.04	265	244706	5427376	ybt 9; ICEKp3	-	-	-	-	-	KL62	O1/O2v1	aac(3)-IIa.v1;aph3-Ia.v1^;strA.v1^;strB.v1	-	-	-	-	Mrx;mphA	-	-	sul2^	-	-	-	CTX-M-15	-	-	-	-	NA	NA	NA
SRR10028295	SRR10028295	NA	Public	PRJNA543274	Europe	Switzerland	2012	Human	100	0.71	135	348631	5521878	ybt 14; ICEKp12	-	iuc 1	-	-	-	KL62	O1/O2v1	aac(3)-IIa.v1^;aac(6')-Ib-cr.v2;aadA*;ant(2'')-Ia	-	-	-	-	-	-	-	sul1	-	-	-	CTX-M-15	OXA-48	-	-	GyrA-83Y	NA	NA	NA
SRR10991640	SRR10991640	NA	Public	PRJNA564424	Europe	United Kingdom	2014	Human	99.7	0.04	242	540451	5430863	ybt 9; ICEKp3	-	-	-	-	-	KL62	O1/O2v1	aadA2^;aph3-Ia.v1^;strA.v1^;strB.v1	-	-	-	-	Mrx;mphA	-	-	sul1;sul2^	tet(D)	-	dfrA12	-	KPC-2	-	-	-	NA	NA	NA
SRR10991670	SRR10991670	NA	Public	PRJNA564424	Europe	United Kingdom	2010	Human	100	0.04	192	303135	5332651	ybt 5; ICEKp6	-	-	-	-	-	KL62	O1/O2v1	aac(3)-IIa.v1^;aac(6')-Ib-cr.v2;strA.v1^;strB.v1	-	-	-	-	-	-	-	sul2^	-	-	-	CTX-M-15	KPC-2	-	-	GyrA-83Y	NA	NA	NA
SRR10991689	SRR10991689	NA	Public	PRJNA564424	Europe	United Kingdom	2014	Human	99.7	0.04	275	502663	5431365	ybt 9; ICEKp3	-	-	-	-	-	KL62	O1/O2v1	aadA2^;aph3-Ia.v1^;strA.v1^;strB.v1	-	-	-	-	Mrx;mphA	-	-	sul1;sul2^	tet(D)	-	dfrA12	-	KPC-2	-	-	-	NA	0.868973	0.51734
SRR10991751	SRR10991751	NA	Public	PRJNA564424	Europe	United Kingdom	2010	Human	100	0.04	227	348284	5537929	ybt 5; ICEKp6	-	-	-	-	-	KL62	O1/O2v1	aac(3)-IIa.v1^;aac(6')-Ib-cr.v2;aadA2^;strA.v1^;strB.v1	-	-	-	-	Mrx;mphA	catA1^	-	sul1;sul2^	-	-	dfrA12	CTX-M-15	KPC-2	-	-	GyrA-83Y	NA	NA	NA
SRR10991781	SRR10991781	NA	Public	PRJNA564424	Europe	United Kingdom	2014	Human	99.7	0.04	238	501029	5430711	ybt 9; ICEKp3	-	-	-	-	-	KL62	O1/O2v1	aadA2^;aph3-Ia.v1^;strA.v1^;strB.v1	-	-	-	-	Mrx;mphA	-	-	sul1;sul2^	tet(D)	-	dfrA12	-	KPC-2	-	-	-	NA	0.86906	0.515002
SRR10991784	SRR10991784	NA	Public	PRJNA564424	Europe	United Kingdom	2010	Human	100	0.04	157	348324	5336431	ybt 5; ICEKp6	-	-	-	-	-	KL62	O1/O2v1	aac(3)-IIa.v1^;aac(6')-Ib-cr.v2;strA.v1^;strB.v1	-	-	-	-	-	-	-	sul2^	-	-	-	CTX-M-15	KPC-2	-	-	GyrA-83Y	NA	0.861026	0.514908
SRR10991857	SRR10991857	NA	Public	PRJNA564424	Europe	United Kingdom	2014	Human	98.81	0.04	254	429593	5366927	ybt 9; ICEKp3	-	-	-	-	-	KL62	O1/O2v1	aadA2^;aph3-Ia.v1^	-	-	qnrB1.v1	-	Mrx;mphA	-	-	sul1	tet(D)	-	dfrA12	-	KPC-2	-	-	GyrA-83F	NA	0.868843	0.513209
SRR10991899	SRR10991899	NA	Public	PRJNA564424	Europe	United Kingdom	2014	Human	99.7	0.04	258	509967	5421000	ybt 9; ICEKp3	-	-	-	-	-	KL62	O1/O2v1	aadA2^;aph3-Ia.v1^;strA.v1^;strB.v1	-	-	-	-	Mrx;mphA	-	-	sul1;sul2^	tet(D)	-	dfrA12	-	KPC-2	-	-	-	NA	0.867796	0.517181
SRR10991902	SRR10991902	NA	Public	PRJNA564424	Europe	United Kingdom	2014	Human	99.7	0.04	197	540020	5419899	ybt 9; ICEKp3	-	-	-	-	-	KL62	O1/O2v1	aadA2^;aph3-Ia.v1^;strA.v1^;strB.v1	-	-	-	-	Mrx;mphA	-	-	sul1;sul2^	tet(D)	-	dfrA12	-	KPC-2	-	-	-	NA	0.869444	0.517741
SRR10991922	SRR10991922	NA	Public	PRJNA564424	Europe	United Kingdom	2014	Human	99.7	0.04	378	510295	5466794	ybt 9; ICEKp3	-	-	-	-	-	KL62	O1/O2v1	aadA2^;aph3-Ia.v1^;strA.v1^;strB.v1	-	-	-	-	Mrx;mphA	-	-	sul1;sul2^	tet(D)	-	dfrA12	-	KPC-2	-	-	-	NA	0.868453	0.51533
SRR10991974	SRR10991974	NA	Public	PRJNA564424	Europe	United Kingdom	2010	Human	100	0.04	212	303135	5328248	ybt 5; ICEKp6	-	-	-	-	-	KL62	O1/O2v1	aac(3)-IIa.v1^;aac(6')-Ib-cr.v2;strA.v1^;strB.v1	-	-	-	-	-	-	-	sul2^	-	-	-	CTX-M-15	KPC-2	-	-	GyrA-83Y	NA	0.869755	0.515843
SRR10992006	SRR10992006	NA	Public	PRJNA564424	Europe	United Kingdom	2010	Human	100	0.04	152	292387	5330002	ybt 5; ICEKp6	-	-	-	-	-	KL62	O1/O2v1	aac(3)-IIa.v1^;aac(6')-Ib-cr.v2;strA.v1^;strB.v1	-	-	-	-	-	-	-	sul2^	-	-	-	CTX-M-15	KPC-2	-	-	GyrA-83Y	NA	0.869861	0.512679
SRR10992008	SRR10992008	NA	Public	PRJNA564424	Europe	United Kingdom	2011	Human	100	0.47	330	292927	5594765	ybt 5; ICEKp6	-	-	-	-	-	KL62	O1/O2v1	aac(3)-IIa.v1^;aac(6')-Ib-cr.v2;aadA2^;strA.v1^;strB.v1	-	-	-	-	Mrx;mphA	catA1^	-	sul1;sul2^	-	-	dfrA12	CTX-M-15	KPC-2	-	-	GyrA-83Y	NA	0.86876	0.510297
SRR10992055	SRR10992055	NA	Public	PRJNA564424	Europe	United Kingdom	2010	Human	100	0.04	221	266577	5350956	ybt 5; ICEKp6	-	-	-	-	-	KL62	O1/O2v1	aac(3)-IIa.v1^;aac(6')-Ib-cr.v2;strA.v1^;strB.v1	-	-	-	-	-	-	-	sul2^	-	-	-	CTX-M-15	KPC-2	-	-	GyrA-83Y	NA	NA	NA
SRR10992203	SRR10992203	NA	Public	PRJNA564424	Europe	United Kingdom	2014	Human	99.7	0.04	313	348218	5440317	ybt 9; ICEKp3	-	-	-	-	-	KL62	O1/O2v1	aadA2^;aph3-Ia.v1^;strA.v1^;strB.v1	-	-	-	-	Mrx;mphA	-	-	sul1;sul2^	tet(D)	-	dfrA12	-	KPC-2	-	-	-	NA	0.731434	0.787731
SRR11267887	SRR11267887	NA	Public	PRJNA599387	Asia	Qatar	2018	Human	100	1.23	232	469343	5202608	ybt 10; ICEKp4	-	-	-	-	-	KL62	O1/O2v1	strA.v1^;strB.v1	-	-	-	-	-	-	-	sul2^	-	-	-	CTX-M-15	-	-	-	GyrA-83Y	NA	0.860816	0.529084
SRR11267920	SRR11267920	NA	Public	PRJNA599387	Asia	Qatar	2018	Human	100	0.28	177	372479	5329685	ybt 10; ICEKp4	-	-	-	-	-	KL62	O1/O2v1	strB.v1	-	-	-	-	-	-	-	sul2^	tet(A).v1	-	dfrA14.v2*	CTX-M-15	-	-	-	GyrA-83Y	NA	0.868701	0.514547
SRR11772932	SRR11772932	NA	Public	PRJNA564992	North America	Canada	2018	Human	100	0.94	230	280385	5534013	ybt 14; ICEKp5	-	-	-	-	-	KL62	O1/O2v1	aac(6')-Ib-cr.v2;strA.v1^;strB.v1	-	-	-	-	-	-	-	sul2^	tet(D)	-	dfrA14.v2*	CTX-M-15	-	-	-	-	NA	0.869427	0.514598
SRR12823669	SRR12823669	NA	Public	PRJNA308116	Asia	Pakistan	2004	Human	100	0.31	135	275750	5417878	ybt 10; ICEKp4	-	-	-	-	-	KL62	O1/O2v1	aph3-Ia.v1^;strA.v1*;strB.v1	-	-	-	-	Mrx;mphA	-	-	sul2*	tet(A).v1	-	dfrA14.v2*	-	-	-	-	-	NA	NA	NA
SRR13356594	SRR13356594	NA	Public	PRJNA675776	Europe	France	2016	Dog	100	0.04	238	348279	5397160	ybt 10; ICEKp4	-	-	-	-	-	KL62	O1/O2v1	strA.v1^;strB.v1	-	-	qnrB1.v2^	-	Mrx;mphA	-	-	sul1;sul2	-	-	dfrA14.v2*;dfrA7	CTX-M-15	OXA-48	OmpK36-8%	-	-	NA	0.871925	0.515327
SRR15827933	SRR15827933	NA	Public	PRJNA761884	Asia	China	2015	Human	100	1.63	319	183236	5923106	ybt 9; ICEKp3	-	iuc 1	iro 1	rmp 1; KpVP-1	rmpA2_3*-47%	KL62	O1/O2v1	aac(3)-IId^;aadA2^;aadA5;strA.v1^;strA.v1^;strB.v1;strB.v1	-	-	qnrS1	-	Mrx;mphA	-	-	sul1;sul2^;sul2^	tet(A).v1	-	dfrA1.v1;dfrA12;dfrA17	CTX-M-14;SFO-1;SFO-1.v1;VEB-3	NDM-1	-	-	-	NA	NA	NA
SRR17301976	SRR17301976	NA	Public	PRJNA788733	Europe	United Kingdom	2014	Human	99.7	0.04	495	301342	5411514	ybt 9; ICEKp3	-	-	-	-	-	KL62	O1/O2v1	aadA2^;aph3-Ia.v1^;strA.v1^;strB.v1	-	-	-	-	Mrx;mphA	-	-	sul1;sul2^	tet(D)	-	dfrA12	-	KPC-2	-	-	-	NA	0.66253	0.383252
SRR17302128	SRR17302128	NA	Public	PRJNA788733	Europe	United Kingdom	2014	Human	99.7	0.04	488	277151	5414511	ybt 9; ICEKp3	-	-	-	-	-	KL62	O1/O2v1	aadA2^;aph3-Ia.v1^;strA.v1^;strB.v1	-	-	-	-	Mrx;mphA	-	-	sul1;sul2^	tet(D)	-	dfrA12	-	KPC-2	-	-	-	NA	NA	NA
SRR17302241	SRR17302241	NA	Public	PRJNA788733	Europe	United Kingdom	2015	Human	100	0.2	320	198049	5533848	ybt 13; ICEKp2	-	-	-	-	-	KL62	O1/O2v1	aac(3)-IIa.v1^;aac(6')-Ib-cr.v2	-	-	-	-	-	-	-	sul1	tet(A).v1	-	-	CTX-M-15	KPC-2;NDM-1	-	-	GyrA-83Y	NA	0.502878	0.366623
SRR17302393	SRR17302393	NA	Public	PRJNA788733	Europe	United Kingdom	2014	Human	99.7	0.04	500	301075	5419505	ybt 9; ICEKp3	-	-	-	-	-	KL62	O1/O2v1	aadA2^;aph3-Ia.v1^;strA.v1^;strB.v1	-	-	-	-	Mrx;mphA	-	-	sul1;sul2^	tet(D)	-	dfrA12	-	KPC-2	-	-	-	NA	NA	NA
SRR17302658	SRR17302658	NA	Public	PRJNA788733	Europe	United Kingdom	2014	Human	99.7	0.04	478	348196	5410088	ybt 9; ICEKp3	-	-	-	-	-	KL62	O1/O2v1	aadA2^;aph3-Ia.v1^;strA.v1^;strB.v1	-	-	-	-	Mrx;mphA	-	-	sul1;sul2^	tet(D)	-	dfrA12	-	KPC-2	-	-	-	NA	NA	NA
SRR17302836	SRR17302836	NA	Public	PRJNA788733	Europe	United Kingdom	2014	Human	99.7	0.04	455	348585	5410988	ybt 9; ICEKp3	-	-	-	-	-	KL62	O1/O2v1	aadA2^;aph3-Ia.v1^;strA.v1^;strB.v1	-	-	-	-	Mrx;mphA	-	-	sul1;sul2^	tet(D)	-	dfrA12	-	KPC-2	-	-	-	NA	NA	NA
SRR17303715	SRR17303715	NA	Public	PRJNA788733	Europe	United Kingdom	2016	Human	100	0.14	447	211915	5632573	-	-	-	-	-	-	KL2	O1/O2v1	aac(3)-IId^;aac(6')-Ib-cr.v2;aadA*;aadA16*;aph(3')-VIb*	-	-	qnrB1.v2^	-	Mrx;mphA	-	arr-3	sul1;sul2	tet(A).v1;tet(B).v2*;tetR	-	dfrA14.v2*;dfrA27;dfrA7	CTX-M-15	NDM-1	-	-	-	NA	NA	NA
SRR17303771	SRR17303771	NA	Public	PRJNA788733	Europe	United Kingdom	2015	Human	100	0.04	251	241188	5210976	ybt 9; ICEKp3	-	-	-	-	-	KL62	O1/O2v1	aadA2^;aph3-Ia.v1^;strA.v1^;strB.v1	-	-	-	-	Mrx;mphA	-	-	sul1;sul2^	-	-	dfrA12	-	OXA-48	OmpK35-48%	-	-	NA	NA	NA
SRR17304108	SRR17304108	NA	Public	PRJNA788733	Europe	United Kingdom	2014	Human	99.7	0.04	431	313203	5410882	ybt 9; ICEKp3	-	-	-	-	-	KL62	O1/O2v1	aadA2^;aph3-Ia.v1^;strA.v1^;strB.v1	-	-	-	-	Mrx;mphA	-	-	sul1;sul2^	tet(D)	-	dfrA12	-	KPC-2	-	-	-	NA	NA	NA
SRR17308692	SRR17308692	NA	Public	PRJNA788733	Europe	United Kingdom	2014	Human	99.7	0.04	467	326359	5410145	ybt 9; ICEKp3	-	-	-	-	-	KL62	O1/O2v1	aadA2^;aph3-Ia.v1^;strA.v1^;strB.v1	-	-	-	-	Mrx;mphA	-	-	sul1;sul2^	tet(D)	-	dfrA12	-	KPC-2	-	-	-	NA	NA	NA
SRR17308765	SRR17308765	NA	Public	PRJNA788733	Europe	United Kingdom	2014	Human	99.7	0.04	500	321545	5414482	ybt 9; ICEKp3	-	-	-	-	-	KL62	O1/O2v1	aadA2^;aph3-Ia.v1^;strA.v1^;strB.v1	-	-	-	-	Mrx;mphA	-	-	sul1;sul2^	tet(D)	-	dfrA12	-	KPC-2	-	-	-	NA	NA	NA
SRR17308769	SRR17308769	NA	Public	PRJNA788733	Europe	United Kingdom	2014	Human	99.7	0.04	448	301445	5409769	ybt 9; ICEKp3	-	-	-	-	-	KL62	O1/O2v1	aadA2^;aph3-Ia.v1^;strA.v1^;strB.v1	-	-	-	-	Mrx;mphA	-	-	sul1;sul2^	tet(D)	-	dfrA12	-	KPC-2	-	-	-	NA	NA	NA
SRR17308795	SRR17308795	NA	Public	PRJNA788733	Europe	United Kingdom	2014	Human	99.7	0.12	255	172919	5267870	ybt 5; ICEKp6	-	-	-	-	-	KL62	O1/O2v1	aac(3)-IIa.v1^;aac(6')-Ib-cr.v2	-	-	-	-	-	-	-	-	-	-	-	CTX-M-15	KPC-2	-	-	GyrA-83Y	NA	NA	NA
SRR17309024	SRR17309024	NA	Public	PRJNA788733	Europe	United Kingdom	2014	Human	99.7	0.04	478	321506	5338155	-	-	-	-	-	-	KL62	O1/O2v1	aadA2^;aph3-Ia.v1^;strA.v1^;strB.v1	-	-	-	-	Mrx;mphA	-	-	sul1;sul2^	tet(D)	-	dfrA12	-	KPC-2	-	-	-	NA	NA	NA
SRR17883284	SRR17883284	NA	Public	PRJNA754858	Europe	Netherlands	2019	Human	99.55	0.04	191	270023	5087132	-	-	-	-	-	-	KL62	O1/O2v1	-	-	-	-	-	-	-	-	sul1	-	-	dfrA7	-	-	-	-	-	NA	NA	NA
SRR17931080	SRR17931080	NA	Public	PRJNA804332	Africa	Kenya	2019	Human	100	0.12	194	277228	5735030	ybt 9; ICEKp3	-	-	-	-	-	KL62	O1/O2v1	aac(3)-IIa.v1;aadA*;aadA2^;aph3-Ia.v1^;sat-2;strA.v1^;strB.v1	-	-	qnrA1^	-	Mrx;mphA	catA1^	arr-2	sul1;sul2^	tet(A).v1	-	dfrA1.v1;dfrA12;dfrA14.v2*	CTX-M-15	-	-	-	-	NA	NA	NA
SRR17931081	SRR17931081	NA	Public	PRJNA804332	Africa	Kenya	2019	Human	100	0.08	215	311251	5739460	ybt 9; ICEKp3	-	-	-	-	-	KL62	O1/O2v1	aac(3)-IIa.v1;aadA*;aadA2^;aph3-Ia.v1^;sat-2;strA.v1^;strB.v1	-	-	qnrA1^	-	Mrx;mphA	catA1^	arr-2	sul1;sul2^	tet(A).v1	-	dfrA1.v1;dfrA12;dfrA14.v2*	CTX-M-15	-	-	-	-	NA	NA	NA
SRR17931082	SRR17931082	NA	Public	PRJNA804332	Africa	Kenya	2019	Human	100	0.08	196	311566	5735472	ybt 9; ICEKp3	-	-	-	-	-	KL62	O1/O2v1	aac(3)-IIa.v1;aadA*;aadA2^;aph3-Ia.v1^;sat-2;strA.v1^;strB.v1	-	-	qnrA1^	-	Mrx;mphA	catA1^	arr-2	sul1;sul2^	tet(A).v1	-	dfrA1.v1;dfrA12;dfrA14.v2*	CTX-M-15	-	-	-	-	NA	NA	NA
SRR17931083	SRR17931083	NA	Public	PRJNA804332	Africa	Kenya	2019	Human	100	0.08	190	311566	5731784	ybt 9; ICEKp3	-	-	-	-	-	KL62	O1/O2v1	aac(3)-IIa.v1;aadA*;aadA2^;aph3-Ia.v1^;sat-2;strA.v1^;strB.v1	-	-	qnrA1^	-	Mrx;mphA	catA1^	arr-2	sul1;sul2^	tet(A).v1	-	dfrA1.v1;dfrA12;dfrA14.v2*	CTX-M-15	-	-	-	-	NA	NA	NA
SRR17931084	SRR17931084	NA	Public	PRJNA804332	Africa	Kenya	2019	Human	100	0.08	202	311755	5736603	ybt 9; ICEKp3	-	-	-	-	-	KL62	O1/O2v1	aac(3)-IIa.v1;aadA*;aadA2^;aph3-Ia.v1^;sat-2;strA.v1^;strB.v1	-	-	qnrA1^	-	Mrx;mphA	catA1^	arr-2	sul1;sul2^	tet(A).v1	-	dfrA1.v1;dfrA12;dfrA14.v2*	CTX-M-15	-	-	-	-	NA	NA	NA
SRR5513532	SRR5513532	NA	Public	PRJNA351846	Africa	Nigeria	2013	Human	100	0.15	140	506651	5466724	ybt 9; ICEKp3	-	-	-	-	-	KL62	O1/O2v1	aac(3)-IIa.v1;aadA2^;strA.v1^;strB.v1	-	-	-	-	Mrx;mphA	catII.2*	-	sul1;sul2^	tet(D)	-	dfrA12	CTX-M-15	-	-	-	-	NA	NA	NA
SRR5513557	SRR5513557	NA	Public	PRJNA351846	Africa	Nigeria	2015	Human	100	0.04	177	300715	5479033	ybt 9; ICEKp3	-	-	-	-	-	KL62	O1/O2v1	aac(3)-IIa.v1;aph3-Ia.v1^;strA.v1^;strB.v1	-	-	-	-	Mrx;mphA	-	-	sul2^	-	-	dfrA14.v2*	CTX-M-15	-	-	-	-	NA	NA	NA
SRR5514082	SRR5514082	NA	Public	PRJNA351846	Africa	Nigeria	2010	Human	100	0.14	157	348590	5451303	ybt 9; ICEKp3	-	-	-	-	-	KL62	O1/O2v1	aac(3)-IIa.v1;ant(2'')-Ia;strA.v1*;strB.v1*	-	-	-	-	Mrx;mphA	catII.2*	-	sul2	-	-	-	CTX-M-15;SHV-12	-	-	-	-	NA	NA	NA
SRR5514207	SRR5514207	NA	Public	PRJNA351846	Africa	Nigeria	2010	Human	100	0.14	179	277125	5386055	-	-	-	-	-	-	KL62	O1/O2v1	aac(3)-IIa.v1;ant(2'')-Ia;strA.v1*;strB.v1*	-	-	-	-	Mrx;mphA	catII.2*	-	sul2	-	-	-	CTX-M-15;SHV-12	-	-	-	-	NA	0.631861	0.666448
SRR5514209	SRR5514209	NA	Public	PRJNA351846	Africa	Nigeria	2011	Human	100	0.14	184	348222	5387674	-	-	-	-	-	-	KL62	O1/O2v1	aac(3)-IIa.v1;ant(2'')-Ia;strA.v1*;strB.v1*	-	-	-	-	Mrx;mphA	catII.2*	-	sul2	-	-	-	CTX-M-15;SHV-12	-	-	-	-	NA	NA	NA
SRR5514210	SRR5514210	NA	Public	PRJNA351846	Africa	Nigeria	2012	Human	100	0.14	161	323601	5384255	-	-	-	-	-	-	KL62	O1/O2v1	aac(3)-IIa.v1;ant(2'')-Ia;strA.v1*;strB.v1*	-	-	-	-	Mrx;mphA	catII.2*	-	sul2	-	-	-	CTX-M-15;SHV-12	-	-	-	-	NA	NA	NA
SRR5514215	SRR5514215	NA	Public	PRJNA351846	Africa	Nigeria	2009	Human	100	0.14	160	394852	5455815	ybt 9; ICEKp3	-	-	-	-	-	KL62	O1/O2v1	aac(3)-IIa.v1;aadA2^;ant(2'')-Ia;strA.v1*;strB.v1*	-	-	-	-	Mrx;mphA	catII.2*	-	sul1;sul2	-	-	dfrA12	CTX-M-15;SHV-12	-	-	-	-	NA	NA	NA
SRR5514223	SRR5514223	NA	Public	PRJNA351846	Africa	Nigeria	2013	Human	100	0.73	156	296483	5565005	ybt 14; ICEKp5	-	-	-	-	-	KL62	O1/O2v1	aac(3)-IIa.v1;aac(6')-Ib-cr.v2;strA.v1^;strB.v1	-	-	-	-	-	catII.2*	-	sul2^	tet(D)	-	dfrA14.v2*	CTX-M-15	-	-	-	-	NA	NA	NA
SRR5943588	SRR5943588	NA	Public	PRJNA389557	Asia	Thailand	2016	Human	100	0.85	171	362401	5562562	ybt unknown	-	-	-	-	-	KL62	O1/O2v1	aac(3)-IIa.v1^;aac(6')-Ib-cr.v2;aadA16*	-	-	-	-	Mrx;mphA	catII.2*	arr-3	sul1	tet(A).v1	-	dfrA27	CTX-M-15	-	-	-	GyrA-83Y	NA	NA	NA
SRR9734556	SRR9734556	NA	Public	PRJNA529744	Oceania	Australia	2014	Human	100	0.68	195	236217	5444775	ybt 10; ICEKp4	-	-	-	-	-	KL62	O1/O2v1	aac(3)-IIa.v1^;aac(6')-Ib'.v1*;aadA*	-	-	QnrB76^	-	Mrx;mphA	-	-	-	-	-	-	CTX-M-15	NDM-5	-	-	-	NA	NA	NA
SRR9734663	SRR9734663	NA	Public	PRJNA529744	Oceania	Australia	2014	Human	100	0.68	155	348653	5423737	ybt 10; ICEKp4	-	-	-	-	-	KL62	O1/O2v1	-	-	-	QnrB76^	-	Mrx;mphA	-	-	-	-	-	-	-	NDM-5	-	-	-	NA	NA	NA
SRR9966444	SRR9966444	NA	Public	PRJNA548120	Asia	India	2013	Human	100	0.7	218	278471	5551902	ybt 14; ICEKp12	-	-	-	-	-	KL62	O1/O2v1	aac(3)-IIa.v1^;aac(6')-Ib-cr.v2;aadA2^;strA.v1^	-	-	-	-	Mrx;mphA	catA1^	-	sul1;sul2^	tet(A).v1	-	dfrA12	CTX-M-15	OXA-181	OmpK36-47%	-	GyrA-83Y	NA	NA	NA
Kpn03	SAMN49007935	ERS27143318	Surveillance	PRJNA548763	Europe	Germany	2014	Human	100	0.04	93	2922433	5215087	ybt 10; ICEKp4	-	-	-	-	-	KL62	O1/O2v1	aac(3)-IIa.v1^;aac(6')-Ib-cr.v2;strA.v1^;strB.v1	-	-	-	-	-	-	-	sul2^	tet(A).v1	-	-	CTX-M-15	-	-	-	GyrA-83Y	NA	NA	NA
Kpn07	SAMN49007937	ERS27143316	Surveillance	PRJNA548763	Europe	Germany	2015	Human	100	0.55	158	501201	5254850	ybt 10; ICEKp4	-	-	-	-	-	KL62	O1/O2v1	aac(3)-IIa.v1^;aac(6')-Ib-cr.v2;strA.v1^;strB.v1	-	-	-	-	-	-	-	sul2^	tet(A).v1	-	-	CTX-M-15	-	-	-	GyrA-83Y	NA	NA	NA
Kpn09	SAMN49007940	ERS27143374	Surveillance	PRJNA548763	Europe	Germany	2015	Human	100	0.04	112	501076	5266122	ybt 10; ICEKp4	-	-	-	-	-	KL62	O1/O2v1	aac(3)-IIa.v1^;aac(6')-Ib-cr.v2;strB.v1	-	-	-	-	-	-	-	sul2^	tet(A).v1	-	dfrA14.v2	-	-	-	-	GyrA-83Y	NA	NA	NA
Kpn18	SAMN49007946	ERS27143368	Surveillance	PRJNA548763	Europe	Germany	2015	Human	100	0.04	97	501201	5202184	ybt 10; ICEKp4	-	-	-	-	-	KL62	O1/O2v1	aac(3)-IIa.v1^;aac(6')-Ib-cr.v2;strA.v1^;strB.v1	-	-	-	-	-	-	-	sul2^	tet(A).v1	-	-	CTX-M-15	-	-	-	GyrA-83Y	NA	NA	NA
Kpn24	SAMN49007948	ERS27143365	Surveillance	PRJNA548763	Europe	Germany	2015	Human	100	0.04	100	742560	5311173	ybt 10; ICEKp4	-	-	-	-	-	KL62	O1/O2v1	aac(3)-IIa.v1^;aac(6')-Ib-cr.v2;aadA5;strA.v1^;strB.v1	-	-	-	-	-	-	-	sul2^	tet(A).v1	-	dfrA17	-	-	-	-	GyrA-83Y	NA	NA	NA
Kpn27	SAMN49007949	ERS27143364	Surveillance	PRJNA548763	Europe	Germany	2015	Human	100	0.06	106	501201	5301743	ybt 10; ICEKp4	-	-	-	-	-	KL62	O1/O2v1	aac(3)-IIa.v1^;aac(6')-Ib-cr.v2;aadA5;strA.v1^;strB.v1	-	-	-	-	-	-	-	sul2^	tet(A).v1	-	dfrA17	-	-	-	-	GyrA-83Y	NA	NA	NA
Kpn44	SAMN49007939	ERS27143375	Surveillance	PRJNA548763	Europe	Germany	2015	Human	99.7	0.04	171	501170	5641081	ybt 10; ICEKp4	-	-	-	-	-	KL62	O1/O2v1	aac(3)-IIa.v1^;aac(6')-Ib-cr.v2;strA.v1*;strB.v1*	-	-	qnrS1	-	-	catA1^	-	sul2	tet(A).v1	-	dfrA14.v2*	CTX-M-15;CTX-M-27	-	-	-	GyrA-83Y	NA	NA	NA
Kpn67	SAMN49007929	ERS27143377	Surveillance	PRJNA548763	Europe	Germany	2014	Human	100	0.04	90	501076	5224790	ybt 10; ICEKp4	-	-	-	-	-	KL62	O1/O2v1	aac(3)-IIa.v1^;aac(6')-Ib-cr.v2;strA.v1^;strB.v1	-	-	-	-	-	-	-	sul2^	tet(A).v1	-	-	CTX-M-15	-	-	-	GyrA-83Y	NA	NA	NA
Kpn68	SAMN49007936	ERS27143317	Surveillance	PRJNA548763	Europe	Germany	2014	Human	100	0.33	80	936371	5222643	ybt 10; ICEKp4	-	-	-	-	-	KL62	O1/O2v1	aac(3)-IIa.v1^;aac(6')-Ib-cr.v2;strA.v1^;strB.v1	-	-	-	-	-	-	-	sul2^	tet(A).v1	-	-	CTX-M-15	-	-	-	GyrA-83Y	NA	NA	NA
Kpn69	SAMN49007943	ERS27143371	Surveillance	PRJNA548763	Europe	Germany	2015	Human	100	0.14	161	351877	5256107	ybt 10; ICEKp4	-	-	-	-	-	KL62	O1/O2v1	aac(3)-IIa.v1^;aac(6')-Ib-cr.v2;strA.v1^;strB.v1	-	-	-	-	-	-	-	sul2^	tet(A).v1	-	-	CTX-M-15	-	-	-	GyrA-83Y	NA	NA	NA
Kpn82	SAMN49007942	ERS27143372	Surveillance	PRJNA548763	Europe	Germany	2015	Human	99.7	0.09	160	501171	5638769	ybt 10; ICEKp4	-	-	-	-	-	KL62	O1/O2v1	aac(3)-IIa.v1^;aac(6')-Ib-cr.v2;strA.v1*;strB.v1*	-	-	qnrS1	-	-	catA1^	-	sul2	tet(A).v1	-	dfrA14.v2*	CTX-M-15;CTX-M-27	-	-	-	GyrA-83Y	NA	NA	NA
P102-A	SAMN49007931	ERS27143355	Surveillance	PRJNA548763	Europe	Germany	2014	Human	100	0.07	115	348688	5222862	ybt 10; ICEKp4	-	-	-	-	-	KL62	O1/O2v1	aac(3)-IIa.v1^;aac(6')-Ib-cr.v2;strA.v1^;strB.v1	-	-	-	-	-	-	-	sul2^	tet(A).v1	-	-	CTX-M-15	-	-	-	GyrA-83Y	NA	NA	NA
P10-P11-P111-110-A	SAMN49007934	ERS27143322	Surveillance	PRJNA548763	Europe	Germany	2014	Human	100	1.22	136	192556	5221281	ybt 10; ICEKp4	-	-	-	-	-	KL62	O1/O2v1	aac(3)-IIa.v1^;aac(6')-Ib-cr.v2;strA.v1^;strB.v1	-	-	-	-	-	-	-	sul2^	tet(A).v1	-	-	-	-	-	-	GyrA-83Y	NA	NA	NA
P10-P11-P111-D	SAMN49007933	ERS27143333	Surveillance	PRJNA548763	Europe	Germany	2014	Human	100	0.04	222	310981	5491381	ybt 10; ICEKp4	-	-	-	-	-	KL62	O1/O2v1	aac(3)-IIa.v1^;aac(6')-Ib-cr.v2;aadA2^;strA.v1^;strB.v1	-	-	-	-	Mrx;mphA	catA1^	-	sul1;sul2^	tet(A).v1	-	dfrA12	-	-	-	-	GyrA-83Y	NA	NA	NA
P123-A	SAMN49007932	ERS27143344	Surveillance	PRJNA548763	Europe	Germany	2014	Human	100	0.04	47	3537172	5496883	ybt 10; ICEKp4	-	-	-	-	-	KL62	O1/O2v1	aac(3)-IIa.v1^;aac(6')-Ib-cr.v2;aadA2^;strA.v1^;strB.v1	-	-	-	-	Mrx;mphA	catA1^	-	sul1	tet(A).v1	-	dfrA12	CTX-M-15;CTX-M-15;CTX-M-15	-	-	-	GyrA-83Y	NA	NA	NA
P125-A	SAMN49007938	ERS27143376	Surveillance	PRJNA548763	Europe	Germany	2015	Human	100	0.73	3	5247284	5319663	ybt 10; ICEKp4	-	-	-	-	-	KL62	O1/O2v1	aac(3)-IIa.v1^;aac(6')-Ib-cr.v2;strB.v1	-	-	-	-	-	-	-	sul2	tet(A).v1	-	dfrA14.v2	CTX-M-15;CTX-M-15;CTX-M-15	-	OmpK36-68%	-	GyrA-83Y	NA	NA	NA
P12A-P102D	SAMN49007930	ERS27143366	Surveillance	PRJNA548763	Europe	Germany	2014	Human	100	0.57	4	5082438	5251125	ybt 10; ICEKp4	-	-	-	-	-	KL62	O1/O2v1	aac(3)-IIa.v1^;aac(6')-Ib-cr.v2;strB.v1	-	-	-	-	-	-	-	sul2^	tet(A).v1	-	-	CTX-M-15;CTX-M-15;CTX-M-15	-	-	-	GyrA-83Y	NA	NA	NA
P12-D	SAMN49007928	ERS27143378	Surveillance	PRJNA548763	Europe	Germany	2014	Human	100	0.37	1	5236230	5236230	ybt 10; ICEKp4	-	-	-	-	-	KL62	O1/O2v1	aac(3)-IIa.v1^;aac(6')-Ib-cr.v2	-	-	-	-	-	-	-	-	-	-	-	CTX-M-15;CTX-M-15	-	-	-	GyrA-83Y	NA	NA	NA
P133-D	SAMN49007951	ERS27143362	Surveillance	PRJNA548763	Europe	Germany	2016	Human	100	0.15	183	311279	5233134	ybt 10; ICEKp4	-	-	-	-	-	KL62	O1/O2v1	aac(3)-IIa.v1^;aac(6')-Ib-cr.v2;strA.v1^;strB.v1	-	-	-	-	-	-	-	sul2^	tet(A).v1	-	-	-	-	-	-	GyrA-83Y	NA	NA	NA
P141-D	SAMN49007947	ERS27143367	Surveillance	PRJNA548763	Europe	Germany	2015	Human	100	0.52	341	311282	5308778	ybt 10; ICEKp4	-	-	-	-	-	KL62	O1/O2v1	aac(3)-IIa.v1^;aac(6')-Ib-cr.v2;strA.v1^;strB.v1	-	-	-	-	-	-	-	sul2^	tet(A).v1	-	-	CTX-M-15	-	-	-	GyrA-83Y	NA	NA	NA
P160-161-A	SAMN49007944	ERS27143370	Surveillance	PRJNA548763	Europe	Germany	2015	Human	100	1.71	274	129901	5302005	ybt 10; ICEKp4	-	-	-	-	-	KL62	O1/O2v1	aac(3)-IIa.v1^;aac(6')-Ib-cr.v2;strA.v1^;strB.v1	-	-	-	-	-	-	-	sul2^	tet(A).v1	-	-	CTX-M-15	-	-	-	GyrA-83Y	NA	NA	NA
P163-164-A	SAMN49007945	ERS27143369	Surveillance	PRJNA548763	Europe	Germany	2015	Human	100	0.74	189	172942	5241925	ybt 10; ICEKp4	-	-	-	-	-	KL62	O1/O2v1	aac(3)-IIa.v1^;aac(6')-Ib-cr.v2;strA.v1^;strB.v1	-	-	-	-	-	-	-	sul2^	tet(A).v1	-	-	CTX-M-15	-	-	-	GyrA-83Y	NA	NA	NA
P177-D	SAMN49007950	ERS27143363	Surveillance	PRJNA548763	Europe	Germany	2015	Human	100	0.28	204	243303	5325034	ybt 10; ICEKp4	-	-	-	-	-	KL62	O1/O2v1	aac(3)-IIa.v1^;aac(6')-Ib-cr.v2;aadA5;strA.v1^;strB.v1	-	-	-	-	-	-	-	sul2;sul2^	tet(A).v1	-	dfrA17	-	-	-	-	GyrA-83Y	NA	NA	NA
P214-A	SAMN49007941	ERS27143373	Surveillance	PRJNA548763	Europe	Germany	2015	Human	100	0.36	189	305253	5562659	ybt 10; ICEKp4	-	-	-	-	-	KL62	O1/O2v1	aac(3)-IIa.v1^;aac(6')-Ib-cr.v2	-	-	-	-	-	catA1^	-	-	tet(A).v1	-	-	CTX-M-15	-	-	-	GyrA-83Y	NA	NA	NA
